# Supplementary material for: Estimating the incidence of dengue in international air travelers from non-endemic countries between 2010–2019
Source: PLoS Negl Trop Dis. 2025 Jul 9;19(7):e0013291. doi: 10.1371/journal.pntd.0013291 (PMC12279095; doi:10.1371/journal.pntd.0013291)
Supplement: S1 Table — (CSV) [file pntd.0013291.s002.csv]

OriginCountry	DataSource	Links
Canada	Not available	N/A
United States	CDC Arbonet	Not publicly available
Austria	ECDC TESSy	https://www.ecdc.europa.eu/en/publications-data/european-surveillance-system-tessy
Belgium	Report	Ref (32)
Bulgaria	Not available	N/A
Croatia	ECDC TESSy	https://www.ecdc.europa.eu/en/publications-data/european-surveillance-system-tessy
Cyprus	Not available	N/A
Czech Republic	Report	Ref (36)
Denmark	Not available	N/A
Estonia	ECDC TESSy	https://www.ecdc.europa.eu/en/publications-data/european-surveillance-system-tessy
Finland	Literature	Ref (27)
France	ECDC TESSy	https://www.ecdc.europa.eu/en/publications-data/european-surveillance-system-tessy
Germany	Infektionsepidemiologisches Jahrbuch meldepflichtiger Krankheiten	https://www.rki.de/DE/Content/Infekt/Jahrbuch/jahrbuch_node.html
Greece	ECDC TESSy	https://www.ecdc.europa.eu/en/publications-data/european-surveillance-system-tessy
Hungary	ECDC TESSy	https://www.ecdc.europa.eu/en/publications-data/european-surveillance-system-tessy
Iceland	ECDC TESSy	https://www.ecdc.europa.eu/en/publications-data/european-surveillance-system-tessy
Ireland	ECDC TESSy	https://www.ecdc.europa.eu/en/publications-data/european-surveillance-system-tessy
Italy	ECDC TESSy	https://www.ecdc.europa.eu/en/publications-data/european-surveillance-system-tessy
Latvia	ECDC TESSy	https://www.ecdc.europa.eu/en/publications-data/european-surveillance-system-tessy
Liechtenstein	Not available	N/A
Lithuania	ECDC TESSy	https://www.ecdc.europa.eu/en/publications-data/european-surveillance-system-tessy
Luxembourg	ECDC TESSy	https://www.ecdc.europa.eu/en/publications-data/european-surveillance-system-tessy
Malta	ECDC TESSy	https://www.ecdc.europa.eu/en/publications-data/european-surveillance-system-tessy
Netherlands	ECDC TESSy	https://www.ecdc.europa.eu/en/publications-data/european-surveillance-system-tessy
Norway	ECDC TESSy	https://www.ecdc.europa.eu/en/publications-data/european-surveillance-system-tessy
Poland	ECDC TESSy	https://www.ecdc.europa.eu/en/publications-data/european-surveillance-system-tessy
Portugal	ECDC TESSy	https://www.ecdc.europa.eu/en/publications-data/european-surveillance-system-tessy
Romania	ECDC TESSy	https://www.ecdc.europa.eu/en/publications-data/european-surveillance-system-tessy
Russia	Not available	N/A
Slovakia	ECDC TESSy	https://www.ecdc.europa.eu/en/publications-data/european-surveillance-system-tessy
Slovenia	ECDC TESSy	https://www.ecdc.europa.eu/en/publications-data/european-surveillance-system-tessy
Spain	ECDC TESSy	https://www.ecdc.europa.eu/en/publications-data/european-surveillance-system-tessy
Sweden	ECDC TESSy	https://www.ecdc.europa.eu/en/publications-data/european-surveillance-system-tessy
Switzerland	Bundesamt f�r Gesundheit Bulletins	https://www.bag.admin.ch/bag/de/home/das-bag/publikationen/periodika/bag-bulletin.html
United Kingdom	Public Health England	Refs (28-31)
Australia	National Notifiable Disease Surveillance System annual report	https://www.health.gov.au/resources/collections/nndss-annual-reports
China	Not available	N/A
Japan	Yuan and Nishiura	Ref
New Zealand	Notifiable Diseases In New Zealand: Annual Report	https://www.esr.cri.nz/digital-library/
South Korea	Published papers (2011-2017); Public Health Weekly Report Disease Surveillance Statistics (2018-2019)	Refs (33-35); https://www.kdca.go.kr/board/board.es?mid=a30501000000&bid=0031&cg_code=C06
Taiwan	Taiwan National Infectious Disease Statistics System	https://nidss.cdc.gov.tw/en/nndss/GlobalMap?id=061
Israel	Not available	N/A
Saudi Arabia	Not available	N/A
United Arab Emirates	Not available	N/A
