# Supplementary material for: Estimating the incidence of dengue in international air travelers from non-endemic countries between 2010–2019
Source: PLoS Negl Trop Dis. 2025 Jul 9;19(7):e0013291. doi: 10.1371/journal.pntd.0013291 (PMC12279095; doi:10.1371/journal.pntd.0013291)
Supplement: S2 Table — (CSV) [file pntd.0013291.s003.csv]

Country.of.origin	NonEndemicCountry	2010	2011	2012	2013	2014	2015	2016	2017	2018	2019
Bangladesh	Australia	0	11	12	16	0	16	13	NA	NA	NA
Brazil	Australia	0	0	0	0	0	8	7	NA	NA	NA
Cambodia	Australia	11	0	29	31	10	20	22	NA	NA	NA
Cuba	Australia	0	0	0	0	0	3	0	NA	NA	NA
East Timor	Australia	37	12	50	48	36	15	35	NA	NA	NA
Fiji	Australia	1	0	30	14	106	10	11	NA	NA	NA
French Polynesia	Australia	0	0	0	5	10	0	7	NA	NA	NA
India	Australia	43	27	58	58	38	51	85	NA	NA	NA
Indonesia	Australia	717	459	778	800	811	970	1340	NA	NA	NA
Kiribati	Australia	0	0	7	0	0	0	0	NA	NA	NA
Malaysia	Australia	17	21	18	53	81	80	65	NA	NA	NA
Maldives	Australia	0	0	4	0	0	5	6	NA	NA	NA
Myanmar	Australia	0	0	3	11	0	11	0	NA	NA	NA
Pakistan	Australia	0	0	0	0	0	4	4	NA	NA	NA
Papua New Guinea	Australia	21	15	16	35	11	28	105	NA	NA	NA
Philippines	Australia	42	23	53	63	66	73	82	NA	NA	NA
Samoa	Australia	0	0	0	0	0	10	41	NA	NA	NA
Singapore	Australia	4	0	0	18	15	14	14	NA	NA	NA
Solomon Islands	Australia	0	0	0	15	0	7	43	NA	NA	NA
Sri Lanka	Australia	4	13	25	28	40	39	56	NA	NA	NA
Thailand	Australia	124	85	255	268	139	133	101	NA	NA	NA
Tonga	Australia	1	0	0	0	15	36	0	NA	NA	NA
Unknown	Australia	80	48	54	107	83	56	108	1081	840	1441
Vanuatu	Australia	4	0	0	5	33	0	4	NA	NA	NA
Vietnam	Australia	34	13	20	26	15	25	44	NA	NA	NA
Unknown	Austria	10	0	0.5	63	80	57	92	85	85	142
Unknown	Belgium	129	41	72	139	110	107	114	77	101	202
Unknown	Croatia	NA	NA	0	0	0	NA	0	0	0.5	0.5
Unknown	Czech Republic	17	13	29	81	35	40	123	57	36	81
Cambodia	Estonia	0	0	0	0	0	0.5	0	0	0	0
Cuba	Estonia	0	0	0	0	0	0	0.5	0	0	0
India	Estonia	0	0	0	0	0	0.5	0.5	0	0	0
Indonesia	Estonia	0	0	0	0	0.5	0.5	0.5	0	0	0
Kenya	Estonia	0	0	0	0	0	0	0.5	0	0	0
Malaysia	Estonia	0	0	0	0	0	0.5	0	0	0	0
Maldives	Estonia	0	0	0	0	0	0.5	0	0	0	0
Philippines	Estonia	0	0	0	0	0	0.5	0.5	0	0	0
Thailand	Estonia	0	0	0	0	0.5	0.5	0.5	0	0	0
Unknown	Estonia	0	0	0	0	0	0	0	8	6	6
Vietnam	Estonia	0	0	0	0	0.5	0	0	0	0	0
Unknown	Finland	50	45	90	80	38	54	66	25	56	81
Unknown	France	594	55	152	455	363	277	373	266	323	895
Brazil	Germany	28	20	20	26	21	54	20	0	0	0
Cambodia	Germany	0	0	16	26	0	18	0	0	25	38
Costa Rica	Germany	0	0	0	0	27	21	0	0	0	0
Cuba	Germany	0	0	16	0	27	25	23	0	28	78
Dominican Republic	Germany	0	0	0	0	14	0	19	0	0	0
Guadeloupe	Germany	10	0	0	0	0	0	0	0	0	0
India	Germany	81	41	67	54	31	46	53	64	52	79
Indonesia	Germany	106	26	49	88	99	117	235	43	30	101
Malaysia	Germany	0	6	0	20	37	22	18	16	0	0
Maldives	Germany	0	8	14	0	0	0	0	17	32	43
Mexico	Germany	11	0	0	20	0	0	0	14	12	65
Pakistan	Germany	0	6	0	0	0	0	0	0	0	0
Philippines	Germany	24	9	26	34	26	25	40	12	0	34
Seychelles	Germany	0	0	0	0	0	0	0	30	0	0
Sri Lanka	Germany	0	0	0	20	18	0	35	67	25	46
Tanzania	Germany	0	0	0	0	0	0	0	0	11	0
Thailand	Germany	165	87	256	382	210	213	255	216	245	379
Unknown	Germany	141	85	137	211	127	174	267	158	162	329
Venezuela	Germany	18	0	0	0	0	0	0	0	0	0
Vietnam	Germany	26	7	0	31	0	22	38	40	20	50
India	Greece	0	0	0	0	0.5	0.5	0	0	0	0
Indonesia	Greece	0	0	0	0	0.5	0	0	0	0	0
Philippines	Greece	0	0	0	0	0	0.5	0	0	0	0
Thailand	Greece	0	0	0	0	0	0	0.5	0	0	0
Unknown	Greece	0	0	0	0.5	0	0	0.5	0.5	0.5	10
Unknown	Hungary	7	0.5	0.5	10	6	12	24	17	14	44
Unknown	Iceland	0	0	0	0	0	0	0	0.5	0.5	0.5
Brazil	Ireland	0	0	0	0	0	1	1	0	0	0
Cambodia	Ireland	0	0	0	1	0	0	0	0	0	0
Colombia	Ireland	0	0	0	1	1	0	0	0	0	0
Costa Rica	Ireland	0	0	0	0	1	0	0	0	0	0
Dominican Republic	Ireland	0	0	0	0	0	1	0	0	0	0
Haiti	Ireland	0	0	0	0	0	1	0	0	1	0
India	Ireland	0	0	3	0	1	0	0	0	2	0
Malaysia	Ireland	0	0	0	0	2	0	1	1	0	0
Philippines	Ireland	0	0	0	0	1	0	1	0	1	0
Sri Lanka	Ireland	0	0	0	0	0	1	0	0	0	0
Thailand	Ireland	0	0	2	1	3	1	0	1	0	0
Unknown	Ireland	0	0	5	0	0.5	0	11	10	8	6
Vietnam	Ireland	0	0	0	1	1	0	0	0	0	0
Angola	Italy	0	0	0	3	0	0	0	0	0	0
Bangladesh	Italy	2	0	0	1	0	0	0	0	5	7
Brazil	Italy	3	0	0	2	1	0	1	0	0	0
Burkina Faso	Italy	0	0	0	0	1	0	0	0	0	0
Cambodia	Italy	0	0	0	0	0	0	0	0	0	6
Costa Rica	Italy	0	0	0	0	1	0	1	0	0	0
Cuba	Italy	0	0	0	0	1	0	0	0	9	22
Côte d'Ivoire	Italy	1	0	0	0	0	0	0	0	0	0
Dominican Republic	Italy	0	0	1	3	0	0	5	0	0	11
Ecuador	Italy	1	0	0	0	0	0	1	0	0	0
El Salvador	Italy	0	0	0	0	0	0	1	0	0	0
French Polynesia	Italy	0	0	0	0	1	0	0	0	0	6
Guyana	Italy	1	0	0	0	0	0	0	0	0	0
Haiti	Italy	0	0	1	0	1	0	0	0	0	0
India	Italy	6	0	1	8	1	0	0	0	9	9
Indonesia	Italy	5	0	0	2	0	0	0	0	0	0
Jamaica	Italy	0	0	0	0	0	0	0	0	0	0
Kenya	Italy	0	0	0	0	0	0	0	0	0	0
Laos	Italy	0	0	0	1	0	0	0	0	0	0
Maldives	Italy	0	0	0	0	0	0	0	0	17	22
Mali	Italy	0	0	0	0	0	1	0	0	0	0
Mexico	Italy	1	0	0	3	0	0	0	0	0	15
Myanmar	Italy	0	0	0	0	0	0	0	0	0	0
Myanmar	Italy	1	0	0	0	0	0	0	0	1	0
Nepal	Italy	0	0	0	0	0	0	0	0	0	0
Nicaragua	Italy	0	0	0	0	0	0	0	0	0	0
Nigeria	Italy	0	0	0	0	0	6	0	0	0	0
Pakistan	Italy	0	0	0	1	0	0	0	0	0	0
Paraguay	Italy	0	0	0	0	0	0	0	0	0	0
Philippines	Italy	0	0	0	0	0	0	0	0	6	17
Puerto Rico	Italy	0	0	1	0	0	0	0	0	0	0
Republic of Congo	Italy	0	0	0	0	0	0	0	0	0	0
Senegal	Italy	0	0	0	0	0	0	0	0	1	0
Singapore	Italy	0	0	0	0	0	0	0	0	0	0
Sri Lanka	Italy	0	0	0	0	2	0	0	0	5	0
Sudan	Italy	3	0	0	0	0	0	0	0	0	0
Thailand	Italy	3	0	2	8	1	0	0	0	28	24
Togo	Italy	0	0	0	0	0	0	0	0	0	0
Unknown	Italy	51	44	74	142	79	103	7	95	108	232
Venezuela	Italy	4	0	0	0	0	0	0	0	0	0
Vietnam	Italy	1	0	0	1	0	0	0	0	0	0
Bangladesh	Japan	4	3	3	1	2	5	5	3	7	4
Belize	Japan	0	0	0	0	1	0	0	0	0	0
Benin	Japan	1	0	0	0	0	0	0	0	0	0
Bolivia	Japan	0	0	0	0	0	0	0	0	0	0
Brazil	Japan	2	0	2	2	1	4	7	0	0	2
Burkina Faso	Japan	0	0	0	0	0	0	1	0	0	0
Cambodia	Japan	10	3	15	12	3	5	6	3	15	50
Colombia	Japan	2	0	0	0	0	0	0	0	0	0
Democratic Republic of the Congo	Japan	0	0	0	0	0	1	0	1	0	0
Djibouti	Japan	0	0	0	1	0	0	0	0	0	0
East Timor	Japan	1	0	1	0	1	1	1	1	0	2
Fiji	Japan	0	0	1	0	3	0	0	0	0	5
French Polynesia	Japan	0	0	0	0	1	4	4	2	1	1
Guatemala	Japan	0	0	0	0	0	0	1	0	0	0
Haiti	Japan	0	0	2	0	0	0	0	0	0	0
Honduras	Japan	0	0	0	0	0	0	0	0	0	0
India	Japan	40	16	27	15	8	15	19	40	14	26
Indonesia	Japan	78	24	38	68	50	66	111	21	18	43
Jamaica	Japan	0	0	3	0	0	0	0	0	2	1
Kenya	Japan	0	0	0	0	1	0	0	1	0	1
Laos	Japan	10	0	2	5	0	1	2	1	0	2
Madagascar	Japan	0	0	0	1	0	0	0	0	0	0
Malaysia	Japan	4	7	3	9	24	28	16	17	12	26
Maldives	Japan	1	3	2	0	1	3	3	3	3	16
Mali	Japan	0	0	0	0	0	0	0	0	0	0
Mexico	Japan	0	0	1	0	0	0	0	0	0	3
Myanmar	Japan	0	0	6	6	2	15	4	21	4	10
Nepal	Japan	0	0	0	0	0	0	0	0	0	13
New Caledonia	Japan	0	0	0	1	0	0	0	0	0	2
Nigeria	Japan	0	0	0	0	0	0	1	0	1	0
Pakistan	Japan	0	2	0	0	0	1	0	0	0	0
Panama	Japan	0	0	0	0	0	0	0	0	0	0
Papua New Guinea	Japan	0	0	0	0	0	0	1	0	1	0
Paraguay	Japan	1	0	0	1	0	0	1	0	1	0
Peru	Japan	0	0	0	1	0	0	1	0	1	1
Philippines	Japan	34	22	60	43	32	75	63	43	47	87
Rwanda	Japan	0	1	0	0	0	0	0	0	0	0
Samoa	Japan	0	0	0	0	0	0	0	0	0	0
Singapore	Japan	1	1	2	3	3	4	5	1	3	3
Solomon Islands	Japan	0	0	0	0	0	0	1	2	0	0
Sri Lanka	Japan	2	2	5	5	7	7	7	21	5	11
Sudan	Japan	0	0	0	0	0	0	0	0	0	0
Tanzania	Japan	3	2	0	0	1	0	0	1	0	4
Thailand	Japan	28	12	26	49	20	27	24	14	28	52
Tonga	Japan	0	0	0	0	0	0	0	0	0	0
Uganda	Japan	0	0	0	1	0	0	0	0	0	0
Unknown	Japan	0	0	0	0	0	0	0	0	0	0
Vanuatu	Japan	0	0	0	0	0	0	0	0	0	0
Venezuela	Japan	1	0	0	0	0	0	0	0	0	0
Vietnam	Japan	5	4	3	3	2	9	31	31	17	51
Yemen	Japan	0	0	0	0	0	0	0	0	0	0
Unknown	Latvia	8	0.5	7	7	0.5	0.5	9	13	12	11
India	Lithuania	0	0	0	0.5	0	0	0	0	0	0
Unknown	Lithuania	0	0.5	0	0	0	9	0.5	0.5	8	9
Cuba	Luxembourg	0	0	0	0	0	0	0.5	0	0	0
Unknown	Luxembourg	0.5	0.5	0	0	0	0	0	0	0.5	0.5
Ethiopia	Malta	0	0	0	0	0	0	0	0.5	0	0
Indonesia	Malta	0	0	0	0	0	0.5	0.5	0	0	0
Kenya	Malta	0	0	0	0	0	0	0	0.5	0	0
Unknown	Malta	0.5	0	0	0	0	0	0	0	0.5	0.5
Unknown	Netherlands	NA	NA	NA	NA	13	32	13	0	0	0
Fiji	New Zealand	0	0	14	0	62	0	10	30	37	105
India	New Zealand	0	0	0	14	0	0	0	16	0	23
Indonesia	New Zealand	19	7	13	27	26	25	62	0	0	22
Malaysia	New Zealand	0	7	0	0	0	0	0	0	0	0
Samoa	New Zealand	0	0	0	0	0	16	61	51	122	0
Singapore	New Zealand	0	0	0	10	0	0	0	0	0	0
Thailand	New Zealand	7	7	19	17	15	0	10	17	19	23
Tonga	New Zealand	0	0	0	0	0	43	0	0	58	0
Unknown	New Zealand	0	0	0	0	0	0	0	0	0	0
Vanuatu	New Zealand	6	0	0	0	0	0	0	0	0	0
Afghanistan	Norway	NA	NA	0	0	0	0.5	0	0	0	0
Barbados	Norway	NA	NA	0	0.5	0	0	0	0	0	0
Belize	Norway	NA	NA	0	0	0	0.5	0	0	0	0
Bolivia	Norway	NA	NA	0	0	0	0.5	0	0	0	0
Brazil	Norway	NA	NA	0	0.5	0.5	0.5	8	0	0	0
Cambodia	Norway	NA	NA	0	0.5	0	0	0.5	0	0	0
Cameroon	Norway	NA	NA	0	0	0	0.5	0	0	0	0
Colombia	Norway	NA	NA	0	0	0	0.5	0	0	0	0
Costa Rica	Norway	NA	NA	0	0	0.5	0.5	0	0	0	0
Cuba	Norway	NA	NA	0	0	0.5	0.5	5	0	0	0
Dominican Republic	Norway	NA	NA	0	0.5	0.5	0	0	0	0	0
Gambia	Norway	NA	NA	0	0	0.5	0	0	0	0	0
Ghana	Norway	NA	NA	0	0	0.5	0	0	0	0	0
Haiti	Norway	NA	NA	0	0	0	0.5	0	0	0	0
India	Norway	NA	NA	0	5	0.5	0.5	5	0	0	0
Indonesia	Norway	NA	NA	0	0.5	0.5	11	11	0	0	0
Kenya	Norway	NA	NA	0	0	0.5	0	0	0	0	0
Laos	Norway	NA	NA	0	0.5	0	0	0	0	0	0
Madagascar	Norway	NA	NA	0	0	0.5	0.5	0	0	0	0
Malaysia	Norway	NA	NA	0	0.5	0.5	0.5	0.5	0	0	0
Maldives	Norway	NA	NA	0	0.5	0	0	0	0	0	0
Mexico	Norway	NA	NA	0	0.5	0	0.5	0	0	0	0
Myanmar	Norway	NA	NA	0	0.5	0	0	0	0	0	0
Nicaragua	Norway	NA	NA	0	0.5	0	0	0	0	0	0
Nigeria	Norway	NA	NA	0	0	0	0.5	0	0	0	0
Pakistan	Norway	NA	NA	0	0	0	0.5	0.5	0	0	0
Peru	Norway	NA	NA	0	0	0	0.5	0.5	0	0	0
Philippines	Norway	NA	NA	0	0.5	0.5	9	7	0	0	0
Puerto Rico	Norway	NA	NA	0	0	0	0	0.5	0	0	0
Singapore	Norway	NA	NA	0	0.5	0.5	0.5	0	0	0	0
Somalia	Norway	NA	NA	0	0	0.5	0	0	0	0	0
Sri Lanka	Norway	NA	NA	0	0.5	0.5	5	0.5	0	0	0
Sudan	Norway	NA	NA	0	0	0	0.5	0	0	0	0
Tanzania	Norway	NA	NA	0	0.5	0.5	0.5	0.5	0	0	0
Thailand	Norway	NA	NA	0	14	29	25	7	0	0	0
Trinidad and Tobago	Norway	NA	NA	0	0	0	0.5	0	0	0	0
Unknown	Norway	NA	NA	28	0.5	10	13	8	35	49	102
Venezuela	Norway	NA	NA	0	0	0	0	0.5	0	0	0
Vietnam	Norway	NA	NA	0	0.5	0.5	0.5	0	0	0	0
Unknown	Poland	6	5	5	13	15	12	41	29	30	55
Angola	Portugal	NA	NA	NA	NA	NA	0.5	0.5	0	0	0
Brazil	Portugal	NA	NA	NA	NA	NA	6	5	0	0	0
Comoros	Portugal	NA	NA	NA	NA	NA	0.5	0	0	0	0
Cuba	Portugal	NA	NA	NA	NA	NA	0	0.5	0	0	0
India	Portugal	NA	NA	NA	NA	NA	0	0.5	0	0	0
Indonesia	Portugal	NA	NA	NA	NA	NA	0.5	0.5	0	0	0
Malaysia	Portugal	NA	NA	NA	NA	NA	0.5	0	0	0	0
Philippines	Portugal	NA	NA	NA	NA	NA	0	0.5	0	0	0
Samoa	Portugal	NA	NA	NA	NA	NA	0	0.5	0	0	0
Unknown	Portugal	NA	NA	NA	NA	NA	0	0	11	14	30
Venezuela	Portugal	NA	NA	NA	NA	NA	0.5	0	0	0	0
Angola	Romania	0	0	0	0	0.5	0	0	0	0	0
Central African Republic	Romania	0	0	0	0	0	0	0.5	0	0	0
Costa Rica	Romania	0	0	0	0	0	0	0.5	0	0	0
Cuba	Romania	0	0	0	0	0	0	0.5	0	0	0
India	Romania	0	0	0	0	0	0.5	0	0	0	0
Indonesia	Romania	0	0	0	0	0.5	0	0.5	0	0	0
Malaysia	Romania	0	0	0	0	0.5	0	0	0	0	0
Maldives	Romania	0	0	0	0	0	0.5	0	0	0	0
Thailand	Romania	0	0	0	0	0.5	0.5	0.5	0	0	0
Unknown	Romania	0	0.5	0.5	6	0	0	0	7	0.5	15
Venezuela	Romania	0	0	0	0	0	0.5	0	0	0	0
India	Slovakia	0	0	0	0.5	0	0	0	0	0	0
Indonesia	Slovakia	0	0	0	0	0	0.5	0.5	0	0	0
Maldives	Slovakia	0	0	0	0.5	0	0	0	0	0	0
Philippines	Slovakia	0	0	0	0	0	0.5	0	0	0	0
Thailand	Slovakia	0	0	0	0.5	0	0	0	0	0	0
Unknown	Slovakia	0	0	0.5	0	0	0	0	0.5	7	6
Cameroon	Slovenia	0	0	0	0	0	0	0.5	0	0	0
Eritrea	Slovenia	0	0	0	0	0	0.5	0	0	0	0
India	Slovenia	0	0	0	0.5	0	0	0.5	0	0	0
Indonesia	Slovenia	0	0	0	0	0	0	0.5	0	0	0
Malaysia	Slovenia	0	0	0	0	0	0.5	0	0	0	0
Maldives	Slovenia	0	0	0	0	0	0	0.5	0	0	0
Myanmar	Slovenia	0	0	0	0	0.5	0	0	0	0	0
Philippines	Slovenia	0	0	0	0.5	0	0	0.5	0	0	0
Thailand	Slovenia	0	0	0	0.5	0	0	0	0	0	0
Unknown	Slovenia	8	8	10	0.5	0.5	0.5	0.5	5	8	21
Angola	South Korea	NA	0	0	1	0	0	0	0	0	0
Bahamas	South Korea	NA	0	0	0	0	0	0	0	1	0
Bangladesh	South Korea	NA	8	2	4	0	3	0	0	2	4
Brazil	South Korea	NA	1	0	0	0	0	1	0	0	0
Brunei	South Korea	NA	0	0	0	1	0	0	0	0	0
Cambodia	South Korea	NA	16	21	11	10	7	0	0	23	20
Cameroon	South Korea	NA	0	0	0	0	0	0	0	1	0
Cuba	South Korea	NA	0	0	0	0	0	0	0	0	1
East Timor	South Korea	NA	0	0	1	0	0	0	0	0	2
Equatorial Guinea	South Korea	NA	0	0	0	0	0	0	0	0	1
Ethiopia	South Korea	NA	0	0	1	0	0	0	0	0	0
Fiji	South Korea	NA	0	0	0	0	0	0	0	0	0
Ghana	South Korea	NA	0	0	1	0	1	0	0	1	1
Guatemala	South Korea	NA	0	0	1	0	0	0	0	0	0
Guinea	South Korea	NA	1	0	0	0	0	0	0	0	0
Haiti	South Korea	NA	0	1	1	0	0	0	0	0	0
India	South Korea	NA	3	7	7	8	14	0	0	12	19
Indonesia	South Korea	NA	4	13	23	29	29	58	7	28	17
Laos	South Korea	NA	0	0	9	2	3	0	0	33	10
Malawi	South Korea	NA	0	0	0	0	0	0	0	0	0
Malaysia	South Korea	NA	2	3	5	13	22	21	9	30	16
Maldives	South Korea	NA	0	0	3	0	0	0	2	6	4
Mexico	South Korea	NA	0	0	0	1	0	0	0	2	2
Myanmar	South Korea	NA	0	1	9	4	18	0	0	10	5
Nepal	South Korea	NA	0	0	0	0	0	0	0	1	2
Pakistan	South Korea	NA	0	0	0	0	1	0	0	0	0
Panama	South Korea	NA	0	0	0	0	0	0	0	2	0
Papua New Guinea	South Korea	NA	0	0	0	0	0	0	0	0	0
Paraguay	South Korea	NA	0	0	0	0	0	0	0	2	0
Philippines	South Korea	NA	17	64	101	56	101	110	41	93	74
Singapore	South Korea	NA	4	1	7	0	5	0	0	5	2
Solomon Islands	South Korea	NA	0	0	1	0	0	0	0	0	0
Sri Lanka	South Korea	NA	0	3	0	2	0	0	0	6	1
Tanzania	South Korea	NA	0	0	0	0	0	0	0	3	0
Thailand	South Korea	NA	8	28	46	15	25	31	26	84	47
Trinidad and Tobago	South Korea	NA	0	0	0	0	0	0	0	0	0
Uganda	South Korea	NA	0	0	0	0	0	0	0	1	1
Unknown	South Korea	NA	0	0	4	13	13	55	45	6	1
Vanuatu	South Korea	NA	0	0	0	0	0	0	0	0	0
Vietnam	South Korea	NA	7	4	12	9	11	37	41	103	74
Angola	Spain	NA	NA	NA	NA	NA	0	0.5	0	0	0
Argentina	Spain	NA	NA	NA	NA	NA	0	0.5	0	0	0
Bangladesh	Spain	NA	NA	NA	NA	NA	0.5	0	0	0	0
Bolivia	Spain	NA	NA	NA	NA	NA	0	0.5	0	0	0
Brazil	Spain	NA	NA	NA	NA	NA	8	7	0	0	0
Brunei	Spain	NA	NA	NA	NA	NA	0.5	0	0	0	0
Cambodia	Spain	NA	NA	NA	NA	NA	0	0.5	0	0	0
Colombia	Spain	NA	NA	NA	NA	NA	0.5	17	0	0	0
Costa Rica	Spain	NA	NA	NA	NA	NA	6	0.5	0	0	0
Cuba	Spain	NA	NA	NA	NA	NA	0.5	0.5	0	0	0
Dominican Republic	Spain	NA	NA	NA	NA	NA	0.5	17	0	0	0
Ecuador	Spain	NA	NA	NA	NA	NA	5	7	0	0	0
El Salvador	Spain	NA	NA	NA	NA	NA	0.5	0	0	0	0
Equatorial Guinea	Spain	NA	NA	NA	NA	NA	0.5	0.5	0	0	0
Ghana	Spain	NA	NA	NA	NA	NA	0.5	0	0	0	0
Guatemala	Spain	NA	NA	NA	NA	NA	0	0.5	0	0	0
Haiti	Spain	NA	NA	NA	NA	NA	0.5	0	0	0	0
Honduras	Spain	NA	NA	NA	NA	NA	6	5	0	0	0
India	Spain	NA	NA	NA	NA	NA	5	17	0	0	0
Indonesia	Spain	NA	NA	NA	NA	NA	9	27	0	0	0
Malaysia	Spain	NA	NA	NA	NA	NA	0.5	0.5	0	0	0
Maldives	Spain	NA	NA	NA	NA	NA	0	0.5	0	0	0
Mexico	Spain	NA	NA	NA	NA	NA	0.5	7	0	0	0
Mozambique	Spain	NA	NA	NA	NA	NA	0.5	0.5	0	0	0
Myanmar	Spain	NA	NA	NA	NA	NA	0.5	0.5	0	0	0
Nicaragua	Spain	NA	NA	NA	NA	NA	0	0.5	0	0	0
Nigeria	Spain	NA	NA	NA	NA	NA	0	0.5	0	0	0
Paraguay	Spain	NA	NA	NA	NA	NA	0.5	46	0	0	0
Peru	Spain	NA	NA	NA	NA	NA	0.5	0.5	0	0	0
Philippines	Spain	NA	NA	NA	NA	NA	5	11	0	0	0
Puerto Rico	Spain	NA	NA	NA	NA	NA	0	0.5	0	0	0
Senegal	Spain	NA	NA	NA	NA	NA	0.5	0.5	0	0	0
Sri Lanka	Spain	NA	NA	NA	NA	NA	0.5	0.5	0	0	0
Tanzania	Spain	NA	NA	NA	NA	NA	0.5	0	0	0	0
Thailand	Spain	NA	NA	NA	NA	NA	24	27	0	0	0
Uganda	Spain	NA	NA	NA	NA	NA	0	0.5	0	0	0
Unknown	Spain	NA	NA	NA	NA	NA	65	27	128	199	428
Venezuela	Spain	NA	NA	NA	NA	NA	0.5	0.5	0	0	0
Vietnam	Spain	NA	NA	NA	NA	NA	0	6	0	0	0
Angola	Sweden	0	0	0	0.5	0	0	0	0	0	0
Aruba	Sweden	0	0	0	0.5	0	0	0	0	0	0
Bangladesh	Sweden	0	0	0	0.5	0	0	0	0	0	0
Barbados	Sweden	0	0	0	0.5	0	0	0	0	0	0
Bolivia	Sweden	0	0	0	0.5	0	0	0	0	0	0
Brazil	Sweden	0	0	0	0.5	0	0	0	0	0	0
Cambodia	Sweden	0	0	0	0.5	0	0	0	0	0	0
Colombia	Sweden	0	0	0	0.5	0	0	0	0	0	0
Costa Rica	Sweden	0	0	0	0.5	0	0	0	0	0	0
Dominican Republic	Sweden	0	0	0	0.5	0	0	0	0	0	0
India	Sweden	0	0	0	9	0	0	0	0	0	0
Indonesia	Sweden	0	0	0	13	0	0	0	0	0	0
Kenya	Sweden	0	0	0	0.5	0	0	0	0	0	0
Laos	Sweden	0	0	0	0.5	0	0	0	0	0	0
Malaysia	Sweden	0	0	0	0.5	0	0	0	0	0	0
Maldives	Sweden	0	0	0	0.5	0	0	0	0	0	0
Mexico	Sweden	0	0	0	0.5	0	0	0	0	0	0
Myanmar	Sweden	0	0	0	0.5	0	0	0	0	0	0
Nicaragua	Sweden	0	0	0	0.5	0	0	0	0	0	0
Panama	Sweden	0	0	0	0.5	0	0	0	0	0	0
Philippines	Sweden	0	0	0	10	0	0	0	0	0	0
Singapore	Sweden	0	0	0	0.5	0	0	0	0	0	0
Sri Lanka	Sweden	0	0	0	6	0	0	0	0	0	0
Thailand	Sweden	0	0	0	140	0	0	0	0	0	0
Unknown	Sweden	151	99	175	5	119	159	225	106	106	235
Venezuela	Sweden	0	0	0	0.5	0	0	0	0	0	0
Unknown	Switzerland	NA	38	92	170	126	187	195	153	169	225
Bangladesh	Taiwan	3	6	2	0	2	0	0	3	0	0
Belize	Taiwan	0	0	0	0	0	0	0	0	0	1
Brazil	Taiwan	0	0	0	1	0	4	0	0	0	2
Costa Rica	Taiwan	0	0	0	0	0	1	0	0	0	0
Cuba	Taiwan	0	0	0	0	0	0	0	0	2	1
Ecuador	Taiwan	0	0	0	0	0	0	0	1	0	0
Fiji	Taiwan	0	0	0	1	0	0	0	0	0	0
French Polynesia	Taiwan	0	0	0	0	1	0	0	1	0	0
Honduras	Taiwan	0	0	0	0	0	0	0	0	0	1
India	Taiwan	12	8	4	10	3	6	1	13	9	15
Indonesia	Taiwan	96	25	45	71	58	81	113	27	29	78
Kenya	Taiwan	0	0	0	0	0	0	1	0	0	0
Laos	Taiwan	3	0	0	2	0	1	1	1	1	1
Malaysia	Taiwan	19	13	14	26	71	58	44	42	36	31
Maldives	Taiwan	1	0	0	0	0	4	6	7	11	14
Mexico	Taiwan	0	0	0	0	0	0	0	2	0	0
Myanmar	Taiwan	7	4	5	9	10	24	10	29	11	20
Nepal	Taiwan	0	0	0	0	0	0	0	0	0	4
Nigeria	Taiwan	0	0	0	0	0	0	0	0	1	1
Papua New Guinea	Taiwan	0	0	2	0	0	0	2	0	0	0
Peru	Taiwan	1	0	0	0	0	0	0	0	0	0
Philippines	Taiwan	34	34	74	38	33	54	73	39	61	81
Saint Lucia	Taiwan	0	0	0	1	0	0	0	0	0	0
Saint Vincent and the Grenadines	Taiwan	1	0	0	0	0	0	0	0	0	0
Singapore	Taiwan	5	4	1	10	12	14	17	10	0	16
Solomon Islands	Taiwan	0	0	0	1	0	0	0	0	0	2
Sri Lanka	Taiwan	0	0	0	4	0	2	0	1	4	3
Thailand	Taiwan	36	21	20	63	10	42	35	42	37	45
Unknown	Taiwan	0	0	0	0	0	0	0	0	0	0
Vietnam	Taiwan	61	34	30	17	9	57	44	104	68	140
Afghanistan	United Kingdom	1	0	0	0	0	NA	NA	NA	NA	NA
Antigua and Barbuda	United Kingdom	0	1	0	0	0	NA	NA	NA	NA	NA
Bangladesh	United Kingdom	6	3	6	0	0	NA	NA	NA	NA	NA
Barbados	United Kingdom	9	4	1	0	0	NA	NA	NA	NA	NA
Brazil	United Kingdom	9	12	7	0	0	NA	NA	NA	NA	NA
British Virgin Islands	United Kingdom	0	0	3	0	0	NA	NA	NA	NA	NA
Cambodia	United Kingdom	5	2	10	13	15	NA	NA	NA	NA	NA
Colombia	United Kingdom	2	1	3	0	0	NA	NA	NA	NA	NA
Costa Rica	United Kingdom	5	0	0	0	0	NA	NA	NA	NA	NA
Cuba	United Kingdom	0	0	1	0	0	NA	NA	NA	NA	NA
Ecuador	United Kingdom	0	1	1	0	0	NA	NA	NA	NA	NA
Egypt	United Kingdom	1	0	0	0	0	NA	NA	NA	NA	NA
Eritrea	United Kingdom	2	0	0	0	0	NA	NA	NA	NA	NA
Ghana	United Kingdom	1	0	0	0	0	NA	NA	NA	NA	NA
Grenada	United Kingdom	4	2	1	0	0	NA	NA	NA	NA	NA
Grenada	United Kingdom	0	0	0	0	0	NA	NA	NA	NA	NA
Guadeloupe	United Kingdom	3	0	0	0	0	NA	NA	NA	NA	NA
Guyana	United Kingdom	1	0	0	0	0	NA	NA	NA	NA	NA
Haiti	United Kingdom	0	0	2	0	0	NA	NA	NA	NA	NA
India	United Kingdom	84	35	75	52	82	NA	NA	NA	NA	NA
Indonesia	United Kingdom	22	8	11	25	19	NA	NA	NA	NA	NA
Jamaica	United Kingdom	6	3	33	0	0	NA	NA	NA	NA	NA
Kenya	United Kingdom	3	0	0	0	0	NA	NA	NA	NA	NA
Laos	United Kingdom	0	0	5	0	0	NA	NA	NA	NA	NA
Malawi	United Kingdom	1	0	0	0	0	NA	NA	NA	NA	NA
Malaysia	United Kingdom	13	4	7	28	16	NA	NA	NA	NA	NA
Maldives	United Kingdom	1	2	4	0	0	NA	NA	NA	NA	NA
Mauritius	United Kingdom	1	0	0	0	0	NA	NA	NA	NA	NA
Mexico	United Kingdom	2	0	0	0	0	NA	NA	NA	NA	NA
Myanmar	United Kingdom	0	1	0	0	0	NA	NA	NA	NA	NA
Nepal	United Kingdom	3	1	1	0	0	NA	NA	NA	NA	NA
Nicaragua	United Kingdom	2	0	0	0	0	NA	NA	NA	NA	NA
Pakistan	United Kingdom	17	19	1	0	0	NA	NA	NA	NA	NA
Panama	United Kingdom	1	0	0	0	0	NA	NA	NA	NA	NA
Peru	United Kingdom	0	0	1	0	0	NA	NA	NA	NA	NA
Philippines	United Kingdom	5	8	10	11	20	NA	NA	NA	NA	NA
Saint Lucia	United Kingdom	0	9	1	0	0	NA	NA	NA	NA	NA
Saint Vincent and the Grenadines	United Kingdom	3	1	0	0	0	NA	NA	NA	NA	NA
Singapore	United Kingdom	6	2	2	10	6	NA	NA	NA	NA	NA
Sri Lanka	United Kingdom	15	11	15	17	35	NA	NA	NA	NA	NA
Sudan	United Kingdom	1	0	0	0	0	NA	NA	NA	NA	NA
Tanzania	United Kingdom	0	0	0	9	2	NA	NA	NA	NA	NA
Thailand	United Kingdom	61	21	58	76	101	NA	NA	NA	NA	NA
Trinidad and Tobago	United Kingdom	2	0	0	0	0	NA	NA	NA	NA	NA
Unknown	United Kingdom	0	0	0	0	0	NA	NA	NA	NA	NA
Venezuela	United Kingdom	4	4	3	0	0	NA	NA	NA	NA	NA
Vietnam	United Kingdom	9	3	4	9	12	NA	NA	NA	NA	NA
