# Supplementary material for: Estimating the incidence of dengue in international air travelers from non-endemic countries between 2010–2019
Source: PLoS Negl Trop Dis. 2025 Jul 9;19(7):e0013291. doi: 10.1371/journal.pntd.0013291 (PMC12279095; doi:10.1371/journal.pntd.0013291)
Supplement: S3 Table — (CSV) [file pntd.0013291.s004.csv]

EndemicCountry	WHOStatus
Afghanistan	Sporadic/Uncertain
American Samoa	Frequent/Continuous
Angola	Sporadic/Uncertain
Antigua and Barbuda	Frequent/Continuous
Argentina	Risk varies based on region. See map.
Aruba	Frequent/Continuous
Bahamas	Frequent/Continuous
Bangladesh	Frequent/Continuous
Barbados	Frequent/Continuous
Belize	Frequent/Continuous
Benin	Sporadic/Uncertain
Bhutan	Frequent/Continuous
Bolivia	Frequent/Continuous
Brazil	Frequent/Continuous
British Virgin Islands	Frequent/Continuous
Brunei	Frequent/Continuous
Burkina Faso	Frequent/Continuous
Burundi	Sporadic/Uncertain
Cambodia	Frequent/Continuous
Cameroon	Sporadic/Uncertain
Cape Verde	Sporadic/Uncertain
Central African Republic	Sporadic/Uncertain
Chad	Sporadic/Uncertain
Chile	Frequent/Continuous
Colombia	Frequent/Continuous
Comoros	Sporadic/Uncertain
Republic of Congo	Sporadic/Uncertain
Democratic Republic of the Congo	Sporadic/Uncertain
Costa Rica	Frequent/Continuous
Côte d'Ivoire	Sporadic/Uncertain
Cuba	Frequent/Continuous
Djibouti	Frequent/Continuous
Dominican Republic	Frequent/Continuous
Ecuador	Sporadic/Uncertain
Egypt	Sporadic/Uncertain
El Salvador	Frequent/Continuous
Equatorial Guinea	Sporadic/Uncertain
Eritrea	Frequent/Continuous
Ethiopia	Frequent/Continuous
Fiji	Frequent/Continuous
French Guiana	Frequent/Continuous
French Polynesia	Frequent/Continuous
Gabon	Sporadic/Uncertain
Gambia	Sporadic/Uncertain
Ghana	Sporadic/Uncertain
Grenada	Frequent/Continuous
Guadeloupe	Frequent/Continuous
Guatemala	Frequent/Continuous
Guinea	Sporadic/Uncertain
Guinea-Bissau	Sporadic/Uncertain
Guyana	Frequent/Continuous
Haiti	Frequent/Continuous
Honduras	Frequent/Continuous
India	Risk varies based on region. See map.
Indonesia	Frequent/Continuous
Iran	Sporadic/Uncertain
Jamaica	Frequent/Continuous
Kenya	Frequent/Continuous
Kiribati	Sporadic/Uncertain
Laos	Frequent/Continuous
Liberia	Sporadic/Uncertain
Macao	Sporadic/Uncertain
Madagascar	Sporadic/Uncertain
Malawi	Sporadic/Uncertain
Malaysia	Frequent/Continuous
Maldives	Frequent/Continuous
Mali	Sporadic/Uncertain
Martinique	Frequent/Continuous
Mauritius	Sporadic/Uncertain
Mayotte	Sporadic/Uncertain
Mexico	Risk varies based on region. See map.
Micronesia	Frequent/Continuous
Mozambique	Sporadic/Uncertain
Myanmar	Frequent/Continuous
Namibia	Sporadic/Uncertain
Nepal	Frequent/Continuous
New Caledonia	Frequent/Continuous
Nicaragua	Frequent/Continuous
Niger	Sporadic/Uncertain
Nigeria	Sporadic/Uncertain
Oman	Sporadic/Uncertain
Pakistan	Risk varies based on region. See map.
Panama	Frequent/Continuous
Papua New Guinea	Frequent/Continuous
Paraguay	Frequent/Continuous
Peru	Risk varies based on region. See map.
Philippines	Frequent/Continuous
Puerto Rico	Frequent/Continuous
Reunion	Sporadic/Uncertain
Rwanda	Sporadic/Uncertain
Saint Lucia	Frequent/Continuous
Saint Vincent and the Grenadines	Frequent/Continuous
Samoa	Sporadic/Uncertain
Sao Tome and Principe	Sporadic/Uncertain
Senegal	Sporadic/Uncertain
Seychelles	Sporadic/Uncertain
Sierra Leone	Sporadic/Uncertain
Singapore	Sporadic/Uncertain
Solomon Islands	Frequent/Continuous
Somalia	Frequent/Continuous
South Sudan	Sporadic/Uncertain
Sri Lanka	Frequent/Continuous
Sudan	Frequent/Continuous
Suriname	Frequent/Continuous
Thailand	Frequent/Continuous
East Timor	Frequent/Continuous
Togo	Sporadic/Uncertain
Tonga	Frequent/Continuous
Trinidad and Tobago	Frequent/Continuous
Uganda	Sporadic/Uncertain
Tanzania	Frequent/Continuous
Virgin Islands, U.S.	Frequent/Continuous
Uruguay	Sporadic/Uncertain
Vanuatu	Sporadic/Uncertain
Venezuela	Frequent/Continuous
Vietnam	Frequent/Continuous
Yemen	Frequent/Continuous
Zambia	Sporadic/Uncertain
Zimbabwe	Sporadic/Uncertain
