# Supplementary material for: Estimating the incidence of dengue in international air travelers from non-endemic countries between 2010–2019
Source: PLoS Negl Trop Dis. 2025 Jul 9;19(7):e0013291. doi: 10.1371/journal.pntd.0013291 (PMC12279095; doi:10.1371/journal.pntd.0013291)
Supplement: S4 Table — (CSV) [file pntd.0013291.s005.csv]

Country	2010	2011	2012	2013	2014	2015	2016	2017	2018	2019
Afghanistan	10.6373706004141	10.6373706004141	10.6373706004141	10.6373706004141	10.6373706004141	10.6373706004141	10.6373706004141	10.6373706004141	10.6373706004141	10.6373706004141
American Samoa	10.6373706004141	10.6373706004141	10.6373706004141	10.6373706004141	10.6373706004141	10.6373706004141	10.6373706004141	10.6373706004141	10.6373706004141	10.6373706004141
Angola	10.6373706004141	10.6373706004141	10.6373706004141	10.6373706004141	10.6373706004141	10.6373706004141	10.6373706004141	10.6373706004141	10.6373706004141	10.6373706004141
Antigua and Barbuda	9.96	9.96	9.96	9.96	9.94	9	9.11	8.86	9.17	9.06
Argentina	10.6373706004141	10.6373706004141	10.6373706004141	10.6373706004141	10.6373706004141	10.6373706004141	10.6373706004141	10.6373706004141	10.6373706004141	10.6373706004141
Aruba	7.84	7.69	7.64	7.28	7.18	6.8	7.24	7.44	7.48	7.37
Bahamas	10.6373706004141	10.6373706004141	10.6373706004141	10.6373706004141	10.6373706004141	10.6373706004141	10.6373706004141	10.6373706004141	10.6373706004141	10.6373706004141
Bangladesh	10.6373706004141	10.6373706004141	10.6373706004141	10.6373706004141	10.6373706004141	10.6373706004141	10.6373706004141	10.6373706004141	10.6373706004141	10.6373706004141
Barbados	11.8	11.8	11.8	11.8	11.97	11.19	9.3	8.9	10.5	10.9
Belize	6.58	6.58	6.58	6.58	6.58	6.58	6.18	5.77	6.28	6.1
Benin	10.6373706004141	10.6373706004141	10.6373706004141	10.6373706004141	10.6373706004141	10.6373706004141	10.6373706004141	10.6373706004141	10.6373706004141	10.6373706004141
Bhutan	10.6373706004141	10.6373706004141	10.6373706004141	10.6373706004141	10.6373706004141	10.6373706004141	10.6373706004141	10.6373706004141	10.6373706004141	10.6373706004141
Bolivia	13.2	13.2	NA	NA	19	19	19	19	19	19
Brazil	10.6373706004141	10.6373706004141	10.6373706004141	10.6373706004141	10.6373706004141	10.6373706004141	10.6373706004141	10.6373706004141	10.6373706004141	10.6373706004141
British Virgin Islands	10.6373706004141	10.6373706004141	10.6373706004141	10.6373706004141	10.6373706004141	10.6373706004141	10.6373706004141	10.6373706004141	10.6373706004141	10.6373706004141
Brunei	5.44	5.44	5.44	5.86	5.99	5.85	6.61	8.64	8.95	7.36
Burkina Faso	10.6373706004141	10.6373706004141	10.6373706004141	10.6373706004141	10.6373706004141	10.6373706004141	10.6373706004141	10.6373706004141	10.6373706004141	10.6373706004141
Burundi	10.6373706004141	10.6373706004141	10.6373706004141	10.6373706004141	10.6373706004141	10.6373706004141	10.6373706004141	10.6373706004141	10.6373706004141	10.6373706004141
Cambodia	10.6373706004141	10.6373706004141	10.6373706004141	10.6373706004141	10.6373706004141	10.6373706004141	10.6373706004141	10.6373706004141	10.6373706004141	10.6373706004141
Cameroon	7.2	7.6	8.2	8.2	8.2	8.2	8.2	8.2	8.2	8.2
Cape Verde	10.6373706004141	10.6373706004141	10.6373706004141	10.6373706004141	10.6373706004141	10.6373706004141	10.6373706004141	10.6373706004141	10.6373706004141	10.6373706004141
Central African Republic	10.6373706004141	10.6373706004141	10.6373706004141	10.6373706004141	10.6373706004141	10.6373706004141	10.6373706004141	10.6373706004141	10.6373706004141	10.6373706004141
Chad	2.4	2.3	2.3	2.3	2.3	2.3	2.3	2.3	2.3	2.3
Chile	10.6373706004141	10.6373706004141	10.6373706004141	10.6373706004141	10.6373706004141	10.6373706004141	10.6373706004141	10.6373706004141	10.6373706004141	10.6373706004141
Colombia	10.6373706004141	10.6373706004141	10.6373706004141	10.6373706004141	10.6373706004141	10.6373706004141	10.6373706004141	10.6373706004141	10.6373706004141	10.6373706004141
Comoros	10.6373706004141	10.6373706004141	10.6373706004141	10.6373706004141	10.6373706004141	10.6373706004141	10.6373706004141	10.6373706004141	10.6373706004141	10.6373706004141
Costa Rica	10.6373706004141	10.6373706004141	10.6373706004141	10.6373706004141	10.6373706004141	10.6373706004141	10.6373706004141	10.6373706004141	10.6373706004141	10.6373706004141
Cuba	10.6373706004141	10.6373706004141	10.6373706004141	10.6373706004141	10.6373706004141	10.6373706004141	10.6373706004141	10.6373706004141	10.6373706004141	10.6373706004141
Côte d'Ivoire	3	3	3	3	3	4	4	3	3	3
Democratic Republic of the Congo	10.6373706004141	10.6373706004141	10.6373706004141	10.6373706004141	10.6373706004141	10.6373706004141	10.6373706004141	10.6373706004141	10.6373706004141	10.6373706004141
Djibouti	10.6373706004141	10.6373706004141	10.6373706004141	10.6373706004141	10.6373706004141	10.6373706004141	10.6373706004141	10.6373706004141	10.6373706004141	10.6373706004141
Dominican Republic	10.6373706004141	10.6373706004141	10.6373706004141	10.6373706004141	10.6373706004141	10.6373706004141	10.6373706004141	10.6373706004141	10.6373706004141	10.6373706004141
East Timor	10.6373706004141	10.6373706004141	10.6373706004141	10.6373706004141	10.6373706004141	10.6373706004141	10.6373706004141	10.6373706004141	10.6373706004141	10.6373706004141
Ecuador	10.6373706004141	10.6373706004141	10.6373706004141	10.6373706004141	10.6373706004141	10.6373706004141	10.6373706004141	10.6373706004141	10.6373706004141	10.6373706004141
Egypt	10.6373706004141	10.6373706004141	10.6373706004141	10.6373706004141	10.6373706004141	10.6373706004141	10.6373706004141	10.6373706004141	10.6373706004141	10.6373706004141
El Salvador	10.6373706004141	10.6373706004141	10.6373706004141	10.6373706004141	10.6373706004141	10.6373706004141	10.6373706004141	10.6373706004141	10.6373706004141	10.6373706004141
Equatorial Guinea	10.6373706004141	10.6373706004141	10.6373706004141	10.6373706004141	10.6373706004141	10.6373706004141	10.6373706004141	10.6373706004141	10.6373706004141	10.6373706004141
Eritrea	10.6373706004141	10.6373706004141	10.6373706004141	10.6373706004141	10.6373706004141	10.6373706004141	10.6373706004141	10.6373706004141	10.6373706004141	10.6373706004141
Ethiopia	6.5	6.5	6.5	16	16	16	16	16	16	16
Fiji	11.19	11.19	11.19	11.19	11.19	11.27	11.15	11.16	11.15	11.1
French Guiana	10.6373706004141	10.6373706004141	10.6373706004141	10.6373706004141	10.6373706004141	10.6373706004141	10.6373706004141	10.6373706004141	10.6373706004141	10.6373706004141
French Polynesia	10.6373706004141	10.6373706004141	10.6373706004141	10.6373706004141	10.6373706004141	10.6373706004141	10.6373706004141	10.6373706004141	10.6373706004141	10.6373706004141
Gabon	10.6373706004141	10.6373706004141	10.6373706004141	10.6373706004141	10.6373706004141	10.6373706004141	10.6373706004141	10.6373706004141	10.6373706004141	10.6373706004141
Gambia	10.6373706004141	10.6373706004141	10.6373706004141	10.6373706004141	10.6373706004141	10.6373706004141	10.6373706004141	10.6373706004141	10.6373706004141	10.6373706004141
Ghana	10.6373706004141	10.6373706004141	10.6373706004141	10.6373706004141	10.6373706004141	10.6373706004141	10.6373706004141	10.6373706004141	10.6373706004141	10.6373706004141
Grenada	10.6373706004141	10.6373706004141	10.6373706004141	10.6373706004141	10.6373706004141	10.6373706004141	10.6373706004141	10.6373706004141	10.6373706004141	10.6373706004141
Guadeloupe	13	13	13	14	16.2	16.4	15	15	15	15
Guatemala	8.56	8.56	8.56	8.56	8.56	8.56	8.56	7.45	6.91	5.76
Guinea	10.6373706004141	10.6373706004141	10.6373706004141	10.6373706004141	10.6373706004141	10.6373706004141	10.6373706004141	10.6373706004141	10.6373706004141	10.6373706004141
Guinea-Bissau	10.6373706004141	10.6373706004141	10.6373706004141	10.6373706004141	10.6373706004141	10.6373706004141	10.6373706004141	10.6373706004141	10.6373706004141	10.6373706004141
Guyana	22.23	22.23	22.23	22.23	22.23	22.23	26.57	23.97	23.18	29.4
Haiti	10.6373706004141	10.6373706004141	10.6373706004141	10.6373706004141	10.6373706004141	10.6373706004141	10.6373706004141	10.6373706004141	10.6373706004141	10.6373706004141
Honduras	9.9	10.4	10.5	9.9	10.1	11.6	9.6	10.55	10.7	9.4
India	21.1	21.1	21.1	21.1	21.1	21.1	21.1	21.1	21.1	21.1
Indonesia	8.04	7.84	7.7	7.65	7.66	8.53	8.42	8.8	8.64	8.87
Iran	10.6373706004141	10.6373706004141	10.6373706004141	10.6373706004141	10.6373706004141	10.6373706004141	10.6373706004141	10.6373706004141	10.6373706004141	10.6373706004141
Jamaica	9.59	9.45	9.45	9.25	9.23	9.3	9.36	9.02	8.8	8.58
Kenya	10.6373706004141	10.6373706004141	10.6373706004141	10.6373706004141	10.6373706004141	10.6373706004141	10.6373706004141	10.6373706004141	10.6373706004141	10.6373706004141
Kiribati	10.6373706004141	10.6373706004141	10.6373706004141	10.6373706004141	10.6373706004141	10.6373706004141	10.6373706004141	10.6373706004141	10.6373706004141	10.6373706004141
Laos	4.5	4.5	4.6	5.2	4.9	4.75	4.78	5.2	5	5
Liberia	10.6373706004141	10.6373706004141	10.6373706004141	10.6373706004141	10.6373706004141	10.6373706004141	10.6373706004141	10.6373706004141	10.6373706004141	10.6373706004141
Macao	0.9	1	1	1	1	1.1	1.2	1.2	1.2	1.2
Madagascar	21	21	21	23	20	20	20	22	21	21
Malawi	8.5	8	8.7	8.7	10.1	8.8	9.4	10.2	10.8	10.8
Malaysia	10.6373706004141	10.6373706004141	10.6373706004141	10.6373706004141	10.6373706004141	10.6373706004141	10.6373706004141	10.6373706004141	10.6373706004141	10.6373706004141
Maldives	10.6373706004141	10.6373706004141	10.6373706004141	10.6373706004141	10.6373706004141	10.6373706004141	10.6373706004141	10.6373706004141	10.6373706004141	10.6373706004141
Mali	10.6373706004141	10.6373706004141	10.6373706004141	10.6373706004141	10.6373706004141	10.6373706004141	10.6373706004141	10.6373706004141	10.6373706004141	10.6373706004141
Martinique	13.3	12.5	14	13.8	13.9	13.9	NA	11	10	11
Mauritius	10.6373706004141	10.6373706004141	10.6373706004141	10.6373706004141	10.6373706004141	10.6373706004141	10.6373706004141	10.6373706004141	10.6373706004141	10.6373706004141
Mexico	10.6373706004141	10.6373706004141	10.6373706004141	10.6373706004141	10.6373706004141	10.6373706004141	10.6373706004141	10.6373706004141	10.6373706004141	10.6373706004141
Micronesia	10.6373706004141	10.6373706004141	10.6373706004141	10.6373706004141	10.6373706004141	10.6373706004141	10.6373706004141	10.6373706004141	10.6373706004141	10.6373706004141
Mozambique	10.6373706004141	10.6373706004141	10.6373706004141	10.6373706004141	10.6373706004141	10.6373706004141	10.6373706004141	10.6373706004141	10.6373706004141	10.6373706004141
Myanmar	10.6373706004141	10.6373706004141	10.6373706004141	10.6373706004141	10.6373706004141	10.6373706004141	10.6373706004141	10.6373706004141	10.6373706004141	10.6373706004141
Namibia	19	17	17	19	20	18	19	19	16	15
Nepal	10.6373706004141	10.6373706004141	10.6373706004141	10.6373706004141	10.6373706004141	10.6373706004141	10.6373706004141	10.6373706004141	10.6373706004141	10.6373706004141
New Caledonia	10.6373706004141	10.6373706004141	10.6373706004141	10.6373706004141	10.6373706004141	10.6373706004141	10.6373706004141	10.6373706004141	10.6373706004141	10.6373706004141
Nicaragua	7.6	8.1	7.75	7.8	7.67	8.7	9.5	10.5	11.8	10.2
Niger	10.6373706004141	10.6373706004141	10.6373706004141	10.6373706004141	10.6373706004141	10.6373706004141	10.6373706004141	10.6373706004141	10.6373706004141	10.6373706004141
Nigeria	7	7	7	7	7	8	7	7	8	6
Oman	4.26	6.38	6.91	6.88	6.88	6.88	7.01	7.55	8.84	7.98
Pakistan	10.6373706004141	10.6373706004141	10.6373706004141	10.6373706004141	10.6373706004141	10.6373706004141	10.6373706004141	10.6373706004141	10.6373706004141	10.6373706004141
Panama	8	8	8	9.3	8.5	8.5	8	8	8	8.4
Papua New Guinea	16.3	15.41	18.2	20.4	19.7	23	23	23	23	23
Paraguay	10.6373706004141	10.6373706004141	10.6373706004141	10.6373706004141	10.6373706004141	10.6373706004141	10.6373706004141	10.6373706004141	10.6373706004141	10.6373706004141
Peru	10.6373706004141	10.6373706004141	10.6373706004141	10.6373706004141	10.6373706004141	10.6373706004141	10.6373706004141	10.6373706004141	10.6373706004141	10.6373706004141
Philippines	8.01	8.04	9.61	9.56	10.63	9.89	9.29	9.35	9.07	9.49
Puerto Rico	10.6373706004141	10.6373706004141	10.6373706004141	10.6373706004141	10.6373706004141	10.6373706004141	10.6373706004141	10.6373706004141	10.6373706004141	10.6373706004141
Republic of Congo	7	NA	NA	7	7	7	7	7	7	7
Reunion	14.6	17	17.1	16.7	17.4	16.8	17.8	17	17	17
Rwanda	10.6373706004141	10.6373706004141	10.6373706004141	10.6373706004141	10.6373706004141	10.6373706004141	10.6373706004141	10.6373706004141	10.6373706004141	10.6373706004141
Saint Lucia	10.6373706004141	10.6373706004141	10.6373706004141	10.6373706004141	10.6373706004141	10.6373706004141	10.6373706004141	10.6373706004141	10.6373706004141	10.6373706004141
Saint Vincent and the Grenadines	10.6373706004141	10.6373706004141	10.6373706004141	10.6373706004141	10.6373706004141	10.6373706004141	10.6373706004141	10.6373706004141	10.6373706004141	10.6373706004141
Samoa	10.6373706004141	10.6373706004141	10.6373706004141	10.6373706004141	10.6373706004141	10.6373706004141	10.6373706004141	10.6373706004141	10.6373706004141	10.6373706004141
Sao Tome and Principe	10.6373706004141	10.6373706004141	10.6373706004141	10.6373706004141	10.6373706004141	10.6373706004141	10.6373706004141	10.6373706004141	10.6373706004141	10.6373706004141
Senegal	10.6373706004141	10.6373706004141	10.6373706004141	10.6373706004141	10.6373706004141	10.6373706004141	10.6373706004141	10.6373706004141	10.6373706004141	10.6373706004141
Seychelles	10.6373706004141	10.6373706004141	10.6373706004141	10.6373706004141	10.6373706004141	10.6373706004141	10.6373706004141	10.6373706004141	10.6373706004141	10.6373706004141
Sierra Leone	10.6373706004141	10.6373706004141	10.6373706004141	10.6373706004141	10.6373706004141	10.6373706004141	10.6373706004141	10.6373706004141	10.6373706004141	10.6373706004141
Singapore	10.6373706004141	10.6373706004141	10.6373706004141	10.6373706004141	10.6373706004141	10.6373706004141	10.6373706004141	10.6373706004141	10.6373706004141	10.6373706004141
Solomon Islands	15	16	15	15	15.3	15.3	15.1	15.1	15.5	16.8
Somalia	10.6373706004141	10.6373706004141	10.6373706004141	10.6373706004141	10.6373706004141	10.6373706004141	10.6373706004141	10.6373706004141	10.6373706004141	10.6373706004141
South Sudan	10.6373706004141	10.6373706004141	10.6373706004141	10.6373706004141	10.6373706004141	10.6373706004141	10.6373706004141	10.6373706004141	10.6373706004141	10.6373706004141
Sri Lanka	10.6373706004141	10.6373706004141	10.6373706004141	10.6373706004141	10.6373706004141	10.6373706004141	10.6373706004141	10.6373706004141	10.6373706004141	10.6373706004141
Sudan	10.6373706004141	10.6373706004141	10.6373706004141	10.6373706004141	10.6373706004141	10.6373706004141	10.6373706004141	10.6373706004141	10.6373706004141	10.6373706004141
Suriname	10.6373706004141	10.6373706004141	10.6373706004141	10.6373706004141	10.6373706004141	10.6373706004141	10.6373706004141	10.6373706004141	10.6373706004141	10.6373706004141
Tanzania	9	9	9	9	9	9	9	10	10	13
Thailand	10.6373706004141	10.6373706004141	10.6373706004141	10.6373706004141	10.6373706004141	10.6373706004141	10.6373706004141	10.6373706004141	10.6373706004141	10.6373706004141
Togo	10.6373706004141	10.6373706004141	10.6373706004141	10.6373706004141	10.6373706004141	10.6373706004141	10.6373706004141	10.6373706004141	10.6373706004141	10.6373706004141
Tonga	6.67	7.05	7	7	7	7	7	7	7	7
Trinidad and Tobago	15	15	14	16	14	14	14	14	14	12
Uganda	7	7	6	6	7	7	7.2	7.2	NA	8.3
Uruguay	6.5	6.3	6.1	6	5.8	6.2	5.3	5.7	5.7	5.5
Vanuatu	10.2	9.9	10.5	11.2	10.5	11.1	10.9	11.4	10.9	11.9
Venezuela	10.6373706004141	10.6373706004141	10.6373706004141	10.6373706004141	10.6373706004141	10.6373706004141	10.6373706004141	10.6373706004141	10.6373706004141	10.6373706004141
Vietnam	8.73	8.73	8.73	8.73	8.73	8.73	NA	NA	NA	8.1
Virgin Islands, U.S.	10.6373706004141	10.6373706004141	10.6373706004141	10.6373706004141	10.6373706004141	10.6373706004141	10.6373706004141	10.6373706004141	10.6373706004141	10.6373706004141
Yemen	10.6373706004141	10.6373706004141	10.6373706004141	10.6373706004141	10.6373706004141	10.6373706004141	10.6373706004141	10.6373706004141	10.6373706004141	10.6373706004141
Zambia	10.6373706004141	10.6373706004141	10.6373706004141	10.6373706004141	10.6373706004141	10.6373706004141	10.6373706004141	10.6373706004141	10.6373706004141	10.6373706004141
Zimbabwe	8.6	8.6	8.6	8.6	8.6	8.6	8.6	8.6	8.6	8.6
