# Supplementary material for: Estimating the incidence of dengue in international air travelers from non-endemic countries between 2010–2019
Source: PLoS Negl Trop Dis. 2025 Jul 9;19(7):e0013291. doi: 10.1371/journal.pntd.0013291 (PMC12279095; doi:10.1371/journal.pntd.0013291)
Supplement: S5 Table — (CSV) [file pntd.0013291.s006.csv]

NonEnd	MedianEstCases	LCIEstCases	UCIEstCases	Country	code	ISO	StdName
Australia	3523.29918262368	1363.54741759629	7515.31273283317	Australia	AU	AUS	Australia
Austria	262.355323045822	100.570500859646	564.397368609603	Austria	AT	AUT	Austria
Belgium	354.617816526822	136.680454567379	755.747297542389	Belgium	BE	BEL	Belgium
Bulgaria	24.9554822749689	9.65232005891372	53.407603069534	Bulgaria	BG	BGR	Bulgaria
Canada	2452.110131987	948.092513184797	5252.90391575959	Canada	CA	CAN	Canada
China	7298.36397808362	2799.9574433123	15665.0138069517	China	CN	CHN	China
Croatia	32.3875839309713	12.5412772453834	69.1329881467291	Croatia	HR	HRV	Croatia
Cyprus	35.3968287281602	13.730592935691	75.4194584717702	Cyprus	CY	CYP	Cyprus
Czech Republic	113.629632250178	43.9302868650103	242.641695577424	Czech Republic	CZ	CZE	Czech Republic
Denmark	308.524488661063	119.674745534923	658.737841449696	Denmark	DK	DNK	Denmark
Estonia	17.6589402865283	6.83766620845351	37.7771525229516	Estonia	EE	EST	Estonia
Finland	126.35096399565	48.6160648411425	271.839673227057	Finland	FI	FIN	Finland
France	3039.52606531457	1169.39453782056	6466.79406333874	France	FR	FRA	France
Germany	2071.68394679689	804.797818173205	4444.60213573705	Germany	DE	DEU	Germany
Greece	106.602098585054	41.5429005577597	227.574759085866	Greece	GR	GRC	Greece
Hungary	67.4010047765251	25.8593916384243	143.582072348213	Hungary	HU	HUN	Hungary
Iceland	8.60702861644546	3.31772924297933	18.4831170524404	Iceland	IS	ISL	Iceland
Ireland	158.921658749534	61.4472918942882	341.991982829876	Ireland	IE	IRL	Ireland
Israel	267.339232062894	104.144058557205	573.575221587342	Israel	IL	ISR	Israel
Italy	1423.39146767767	546.001834042726	3026.10202930295	Italy	IT	ITA	Italy
Japan	3315.95426117003	1289.6672040867	7090.93187482362	Japan	JP	JPN	Japan
Latvia	16.7633240005169	6.5110899588926	35.8279553092652	Latvia	LV	LVA	Latvia
Lithuania	13.2802236457227	5.12561937558404	28.355685024016	Lithuania	LT	LTU	Lithuania
Luxembourg	26.6645200316232	10.2875051819149	57.1888260857588	Luxembourg	LU	LUX	Luxembourg
Malta	15.8851495054191	6.15496704788504	33.9438054302304	Malta	MT	MLT	Malta
Netherlands	792.68486082089	306.394637489913	1687.15632831648	Netherlands	NL	NLD	Netherlands
New Zealand	565.637393524076	218.07930202888	1212.41765129078	New Zealand	NZ	NZL	New Zealand
Norway	232.417608885659	89.6947377114114	496.486408882128	Norway	NO	NOR	Norway
Poland	121.425783048003	46.8845564569028	261.405866265952	Poland	PL	POL	Poland
Portugal	582.756696592392	224.383263294675	1264.20425221109	Portugal	PT	PRT	Portugal
Romania	45.2891247362749	17.5980874984535	96.8653289465977	Romania	RO	ROU	Romania
Russia	939.422584561077	363.674030807297	2007.37600337662	Russia	RU	RUS	Russia
Saudi Arabia	3457.12141834887	1344.81410859678	7471.06538845121	Saudi Arabia	SA	SAU	Saudi Arabia
Slovakia	3.91491801858022	1.51520853819957	8.47496253013892	Slovakia	SK	SVK	Slovakia
Slovenia	8.72846419909846	3.38750739431331	18.705930433013	Slovenia	SI	SVN	Slovenia
South Korea	3676.76215045179	1427.06893861734	7851.95788786753	South Korea	KR	KOR	South Korea
Spain	1489.51746279536	574.341865061623	3196.77146465501	Spain	ES	ESP	Spain
Sweden	345.352667898825	133.543917497345	741.830975299605	Sweden	SE	SWE	Sweden
Switzerland	686.044729323586	264.642474410465	1464.89574293107	Switzerland	CH	CHE	Switzerland
Taiwan	1755.90983341992	680.307755450597	3755.12540016721	Taiwan	TW	TWN	Taiwan
United Arab Emirates	4834.18454434068	1851.57225531	10506.7462708143	United Arab Emirates	AE	ARE	United Arab Emirates
United Kingdom	3410.09168343155	1309.67552059158	7293.54122350441	United Kingdom	GB	GBR	United Kingdom
United States	16550.6294459528	6431.6037058987	35560.4647772841	United States	US	USA	United States
