# Supplementary material for: Estimating the incidence of dengue in international air travelers from non-endemic countries between 2010–2019
Source: PLoS Negl Trop Dis. 2025 Jul 9;19(7):e0013291. doi: 10.1371/journal.pntd.0013291 (PMC12279095; doi:10.1371/journal.pntd.0013291)
Supplement: S6 Table — (CSV) [file pntd.0013291.s007.csv]

End	MedianEstCases	LCIEstCases	UCIEstCases	Country	code	ISO	StdName
Afghanistan	7.97600557918746e-05	2.71202865131782e-05	0.00020147278133576	Afghanistan	AF	AFG	Afghanistan
American Samoa	11.047936593061	3.77212346446153	26.8926736963948	American Samoa	AS	ASM	American Samoa
Angola	158.109262973874	60.9979517709095	336.915344495413	Angola	AO	AGO	Angola
Antigua and Barbuda	134.034046031424	52.0008728516746	285.809930252382	Antigua and Barbuda	AG	ATG	Antigua and Barbuda
Argentina	30.1598020621801	9.39051344278304	81.176352327666	Argentina	AR	ARG	Argentina
Aruba	295.68877554351	112.897908869681	633.744978130959	Aruba	AW	ABW	Aruba
Bahamas	137.098134019528	33.2095059100958	372.570869045576	Bahamas	BS	BHS	Bahamas
Bangladesh	363.200159380027	133.25663150272	845.615594421174	Bangladesh	BD	BGD	Bangladesh
Barbados	281.467018341873	108.827013112226	602.952263532215	Barbados	BB	BRB	Barbados
Belize	81.8387727966187	31.4030208672542	175.579410990883	Belize	BZ	BLZ	Belize
Benin	28.3601797928524	10.8979777375895	60.4393848249512	Benin	BJ	BEN	Benin
Bhutan	0.119186284092408	0.0458889539061497	0.25888329942716	Bhutan	BT	BTN	Bhutan
Bolivia	125.251726473143	48.2817654069591	268.924636783581	Bolivia	BO	BOL	Bolivia
Brazil	3341.06270848518	1286.76679611298	7199.43023884129	Brazil	BR	BRA	Brazil
British Virgin Islands	18.1912853636867	7.03652615932179	39.519052727415	British Virgin Islands	VG	VGB	British Virgin Islands
Brunei	29.3635764509826	11.3374428481193	62.9104946021535	Brunei	BN	BRN	Brunei
Burkina Faso	30.554370792752	11.7072458514753	65.3946605654235	Burkina Faso	BF	BFA	Burkina Faso
Burundi	14.5390178694893	5.60621666807966	31.1505356161573	Burundi	BI	BDI	Burundi
Cambodia	1091.06601026094	423.701911916835	2368.87120625823	Cambodia	KH	KHM	Cambodia
Cameroon	65.4034997567255	25.333989578732	140.474243924897	Cameroon	CM	CMR	Cameroon
Cape Verde	187.985793571593	72.8014535259211	402.112251036163	Cape Verde	CV	CPV	Cape Verde
Central African Republic	7.75319183911955	2.99320845521255	16.6522421465193	Central African Republic	CF	CAF	Central African Republic
Chad	3.72366512985026	1.44298176799752	7.98442010285693	Chad	TD	TCD	Chad
Chile	8.11952872962214	2.96326305237616	18.6364161225425	Chile	CL	CHL	Chile
Colombia	1260.95101179337	486.697643004193	2685.53022082864	Colombia	CO	COL	Colombia
Comoros	9.51215884825739	3.69826554929733	20.6405826999977	Comoros	KM	COM	Comoros
Costa Rica	758.143353765368	293.584283905899	1616.13724348235	Costa Rica	CR	CRI	Costa Rica
Côte d'Ivoire	374.492410851994	143.027702884574	806.995368733311	Côte d'Ivoire	CI	CIV	Côte d'Ivoire
Cuba	104.362679843327	40.6432520120394	225.206611467914	Cuba	CU	CUB	Cuba
Democratic Republic of the Congo	79.1082222401611	30.5119819473675	169.129087742695	Democratic Republic of the Congo	CD	COD	Democratic Republic of the Congo
Djibouti	11.9654118291731	4.63126669610189	25.834007824741	Djibouti	DJ	DJI	Djibouti
Dominican Republic	2713.97305007874	1046.5527149355	5828.36264621708	Dominican Republic	DO	DOM	Dominican Republic
East Timor	15.812370277988	6.04995334018733	34.1698269203095	East Timor	TL	TLS	East Timor
Ecuador	542.656178598743	210.466044511843	1163.07318912095	Ecuador	EC	ECU	Ecuador
Egypt	0.652164620294273	0.232196799034266	1.54255728379338	Egypt	EG	EGY	Egypt
El Salvador	430.019598910917	166.876339764759	920.229062274956	El Salvador	SV	SLV	El Salvador
Equatorial Guinea	29.2303316467525	11.2834169845063	62.5042254003863	Equatorial Guinea	GQ	GNQ	Equatorial Guinea
Eritrea	24.4342688604243	9.43928094126528	52.7121865712489	Eritrea	ER	ERI	Eritrea
Ethiopia	261.941290051594	100.787888561793	559.003820781847	Ethiopia	ET	ETH	Ethiopia
Fiji	432.662576659872	168.069902397008	933.228235351194	Fiji	FJ	FJI	Fiji
French Guiana	61.2702770522489	23.1205806185834	139.594897604433	French Guiana	GF	GUF	French Guiana
French Polynesia	160.712171919149	61.9921176550517	344.683606727635	French Polynesia	PF	PYF	French Polynesia
Gabon	40.2381303794732	15.5391519903025	86.1555386162959	Gabon	GA	GAB	Gabon
Gambia	30.9547505074527	11.9369022731413	66.2205526069034	Gambia	GM	GMB	Gambia
Ghana	181.45754545608	70.1647438974671	388.678680062472	Ghana	GH	GHA	Ghana
Grenada	72.9650312991415	28.3885583355606	155.579774047048	Grenada	GD	GRD	Grenada
Guadeloupe	291.403307778873	112.408984334471	635.592174752713	Guadeloupe	GP	GLP	Guadeloupe
Guatemala	238.959293808644	92.6330579158187	513.93756528412	Guatemala	GT	GTM	Guatemala
Guinea	37.0988615081808	14.3391149588544	79.1760002844852	Guinea	GN	GIN	Guinea
Guinea-Bissau	12.2726914606116	4.73221358681692	26.1967853249775	Guinea-Bissau	GW	GNB	Guinea-Bissau
Guyana	182.89672640568	70.8011229821189	397.547845198422	Guyana	GY	GUY	Guyana
Haiti	361.417061584304	138.010245309304	784.662551208208	Haiti	HT	HTI	Haiti
Honduras	255.615437896422	98.4504084687657	550.0437984865	Honduras	HN	HND	Honduras
India	10940.8080088111	4194.20940553677	23596.4934120479	India	IN	IND	India
Indonesia	3440.18317320053	1330.11634528827	7335.94535661187	Indonesia	ID	IDN	Indonesia
Iran	0.0051551800080787	0.00189569262367268	0.0118532065894883	Iran	IR	IRN	Iran
Jamaica	1409.40174218566	541.341541494906	3024.15964305947	Jamaica	JM	JAM	Jamaica
Kenya	266.264090736302	102.380405337808	571.770586792846	Kenya	KE	KEN	Kenya
Kiribati	4.87334269325795	1.83353722575056	10.7969150155477	Kiribati	KI	KIR	Kiribati
Laos	85.8627225424356	33.0198103072697	184.886766188475	Laos	LA	LAO	Laos
Liberia	11.8749953736113	4.57798991305707	25.3322310651996	Liberia	LR	LBR	Liberia
Macao	4.69436865810727	1.66327832390292	11.2689845350039	Macao	MO	MAC	Macao
Madagascar	73.2134864139616	28.1173258009875	157.782719001628	Madagascar	MG	MDG	Madagascar
Malawi	6.32648526325891	2.46221930823079	13.5932599903845	Malawi	MW	MWI	Malawi
Malaysia	3859.43778250291	1487.46824146778	8256.9989733664	Malaysia	MY	MYS	Malaysia
Maldives	493.276972372913	190.406589943184	1054.02944827228	Maldives	MV	MDV	Maldives
Mali	46.0680609282437	17.7603121725781	98.9769029472877	Mali	ML	MLI	Mali
Martinique	264.980564047647	101.955445034072	577.680765658174	Martinique	MQ	MTQ	Martinique
Mauritius	324.016040433843	125.952003125138	693.31569499822	Mauritius	MU	MUS	Mauritius
Mayotte	16.3261773405837	6.27886562593338	35.9020306608346	Mayotte	YT	MYT	Mayotte
Mexico	3270.65002349033	1255.88347855999	7158.39774855276	Mexico	MX	MEX	Mexico
Micronesia	8.17482582834357	3.16128777799646	17.5321528342258	Micronesia	FM	FSM	Micronesia
Mozambique	16.8355865880091	6.47291263517395	36.7347248082658	Mozambique	MZ	MOZ	Mozambique
Myanmar	252.249241981164	97.7831361413876	538.06566639524	Myanmar	MM	MMR	Myanmar
Namibia	11.087032745217	4.22262679544986	24.7066620025096	Namibia	NA	NAM	Namibia
Nepal	203.944156209181	79.2004325526733	447.016125194876	Nepal	NP	NPL	Nepal
New Caledonia	84.0994789576829	33.0310492209547	184.349281429045	New Caledonia	NC	NCL	New Caledonia
Nicaragua	188.471941511893	72.9243582484958	406.005490229536	Nicaragua	NI	NIC	Nicaragua
Niger	11.25132668772	4.33793620976011	23.9280866770175	Niger	NE	NER	Niger
Nigeria	287.986212668662	111.564141536443	613.723274069105	Nigeria	NG	NGA	Nigeria
Oman	7.62301857758398	2.87256981988445	16.8788643907991	Oman	OM	OMN	Oman
Pakistan	191.937390898841	72.0757565588373	432.880318981976	Pakistan	PK	PAK	Pakistan
Panama	283.361176117481	109.326019903694	604.436856568942	Panama	PA	PAN	Panama
Papua New Guinea	171.176489087636	64.0635364945695	394.878924117649	Papua New Guinea	PG	PNG	Papua New Guinea
Paraguay	4.46130787209863	1.53289082529432	11.2049968676657	Paraguay	PY	PRY	Paraguay
Peru	601.846358798357	233.182334944722	1286.86721652567	Peru	PE	PER	Peru
Philippines	4778.28916205531	1861.40882390569	10239.0489637216	Philippines	PH	PHL	Philippines
Puerto Rico	616.764017088586	171.50074183663	1697.86653805434	Puerto Rico	PR	PRI	Puerto Rico
Republic of Congo	43.6203121371677	16.7917638016127	93.0195134015514	Republic of Congo	CG	COG	Republic of Congo
Reunion	383.705802898964	146.789253633377	836.935940860845	Reunion	RE	REU	Reunion
Rwanda	48.0951287279544	18.6957004004039	102.948525380345	Rwanda	RW	RWA	Rwanda
Saint Lucia	137.955851241033	53.1963153530638	295.124852179969	Saint Lucia	LC	LCA	Saint Lucia
Saint Vincent and the Grenadines	20.3271406988545	7.89360916003785	43.4479774711817	Saint Vincent and the Grenadines	VC	VCT	Saint Vincent and the Grenadines
Samoa	102.614621251718	38.3013082662489	227.671644044913	Samoa	WS	WSM	Samoa
Sao Tome and Principe	9.68436815063484	3.74003678668283	20.8610022794275	Sao Tome and Principe	ST	STP	Sao Tome and Principe
Senegal	168.785105949067	65.1878031373142	360.466117226263	Senegal	SN	SEN	Senegal
Seychelles	111.944939362461	43.1896781982775	239.219234148809	Seychelles	SC	SYC	Seychelles
Sierra Leone	22.8756128104499	8.88305795609357	48.6831011874145	Sierra Leone	SL	SLE	Sierra Leone
Singapore	1476.84596620983	571.400573253143	3211.12719800998	Singapore	SG	SGP	Singapore
Solomon Islands	28.7479301085668	10.9311452720825	64.9099353734154	Solomon Islands	SB	SLB	Solomon Islands
Somalia	21.5849791725618	8.25305124273463	46.3004008161496	Somalia	SO	SOM	Somalia
South Sudan	12.4324960580205	4.78882224763576	26.6202533708532	South Sudan	SS	SSD	South Sudan
Sri Lanka	887.04035572781	343.361457750934	1892.35980923835	Sri Lanka	LK	LKA	Sri Lanka
Sudan	178.943928871823	68.7809340471036	404.182817836715	Sudan	SD	SDN	Sudan
Suriname	79.3119596774546	30.7716218368852	172.286201067981	Suriname	SR	SUR	Suriname
Tanzania	160.965315678764	62.3909750454945	345.7394196328	Tanzania	TZ	TZA	Tanzania
Thailand	8102.24556986229	3136.85253709748	17302.4668139988	Thailand	TH	THA	Thailand
Togo	29.9223733855754	11.6303599842532	64.0502802986245	Togo	TG	TGO	Togo
Tonga	24.4823946991096	9.30086620970208	53.8358221250978	Tonga	TO	TON	Tonga
Trinidad and Tobago	418.741596641294	160.998653539445	895.577000627611	Trinidad and Tobago	TT	TTO	Trinidad and Tobago
Uganda	74.5401860397753	28.9997388361716	159.79889869282	Uganda	UG	UGA	Uganda
Uruguay	0.679183958372129	0.127708496686348	2.54058492525641	Uruguay	UY	URY	Uruguay
Vanuatu	49.8550351399611	19.3678908311335	108.984267901122	Vanuatu	VU	VUT	Vanuatu
Venezuela	878.041134801982	341.941292589649	1882.73070963267	Venezuela	VE	VEN	Venezuela
Vietnam	3112.55399199787	1198.71446992579	6625.60623144384	Vietnam	VN	VNM	Vietnam
Virgin Islands, U.S.	245.332197315691	90.5868490578575	553.293520906796	Virgin Islands, U.S.	VI	VIR	Virgin Islands, U.S.
Yemen	10.6866463052552	3.98471149493703	24.4091016810183	Yemen	YE	YEM	Yemen
Zambia	17.081987574107	6.59719391450441	36.7041520099833	Zambia	ZM	ZMB	Zambia
Zimbabwe	3.75796837695486	1.39406016538319	8.34500318704066	Zimbabwe	ZW	ZWE	Zimbabwe
