# Supplementary material for: Estimating the incidence of dengue in international air travelers from non-endemic countries between 2010–2019
Source: PLoS Negl Trop Dis. 2025 Jul 9;19(7):e0013291. doi: 10.1371/journal.pntd.0013291 (PMC12279095; doi:10.1371/journal.pntd.0013291)
Supplement: S7 Table — (CSV) [file pntd.0013291.s008.csv]

NonEnd	MedianEstCases	LCIEstCases	UCIEstCases	Country	code	ISO	StdName
Australia	3316.49166093389	1297.91051674653	7048.02523467303	Australia	AU	AUS	Australia
Austria	243.509558343836	95.7706197529603	515.09699503575	Austria	AT	AUT	Austria
Belgium	344.71202327091	135.1011050521	731.660596723891	Belgium	BE	BEL	Belgium
Bulgaria	21.9790811699071	8.53302544819178	46.4416505507105	Bulgaria	BG	BGR	Bulgaria
Canada	2363.387015417	924.306008747925	4989.72758555302	Canada	CA	CAN	Canada
China	6266.24183663967	2444.13357865395	13350.2379432463	China	CN	CHN	China
Croatia	27.6823005639215	10.8243111419561	58.615845216757	Croatia	HR	HRV	Croatia
Cyprus	30.3718590200577	11.8908744257337	64.5346765585447	Cyprus	CY	CYP	Cyprus
Czech Republic	102.256595196205	39.9487900168349	216.989684460934	Czech Republic	CZ	CZE	Czech Republic
Denmark	290.405349100579	113.956992762891	613.941409964693	Denmark	DK	DNK	Denmark
Estonia	15.4232093201719	6.06244840746991	32.7076329423901	Estonia	EE	EST	Estonia
Finland	118.965549465188	46.4542376909959	252.37825157639	Finland	FI	FIN	Finland
France	3006.28110517055	1174.69056428637	6370.21310013429	France	FR	FRA	France
Germany	2008.96023836145	785.520908132026	4260.75878307661	Germany	DE	DEU	Germany
Greece	98.8017980258425	38.7825043385311	210.583803414851	Greece	GR	GRC	Greece
Hungary	59.3752549268528	23.232574802112	126.247878398531	Hungary	HU	HUN	Hungary
Iceland	6.85219146977584	2.67723966645068	14.6057242794593	Iceland	IS	ISL	Iceland
Ireland	144.018666715255	55.8747813711568	305.751941122178	Ireland	IE	IRL	Ireland
Israel	245.422340799132	95.6218462699709	522.495258631513	Israel	IL	ISR	Israel
Italy	1357.60811929239	532.389809758032	2880.50204642614	Italy	IT	ITA	Italy
Japan	2984.33255585154	1165.27971614106	6336.94172048403	Japan	JP	JPN	Japan
Latvia	15.0742303284043	5.92029982375993	32.0384212958549	Latvia	LV	LVA	Latvia
Lithuania	11.6273768247234	4.55349190027643	24.7023481372639	Lithuania	LT	LTU	Lithuania
Luxembourg	25.2617778858437	9.90657753879852	53.7239905052037	Luxembourg	LU	LUX	Luxembourg
Malta	13.9081622941004	5.39786807172797	29.4278227921367	Malta	MT	MLT	Malta
Netherlands	751.902248947493	293.916489765717	1588.79372624909	Netherlands	NL	NLD	Netherlands
New Zealand	504.971240154646	196.962461089952	1068.58880322978	New Zealand	NZ	NZL	New Zealand
Norway	220.313308121522	86.6594659906134	468.570264406702	Norway	NO	NOR	Norway
Poland	108.180505142741	42.0960370395431	228.318917239305	Poland	PL	POL	Poland
Portugal	547.057567196945	212.080961355718	1166.16456723254	Portugal	PT	PRT	Portugal
Romania	41.6293599692786	16.2271074232661	88.4275991062853	Romania	RO	ROU	Romania
Russia	864.775337662752	338.880286323035	1849.50077939857	Russia	RU	RUS	Russia
Saudi Arabia	3034.35013300287	1187.10422239219	6499.77491343677	Saudi Arabia	SA	SAU	Saudi Arabia
Slovakia	2.70504269117473	1.05042593597593	5.79721954306008	Slovakia	SK	SVK	Slovakia
Slovenia	7.85569440832955	3.0622736521605	16.7158919387626	Slovenia	SI	SVN	Slovenia
South Korea	3079.17440626482	1198.83626428132	6521.26583034626	South Korea	KR	KOR	South Korea
Spain	1436.60693065685	561.209754336134	3049.51870506965	Spain	ES	ESP	Spain
Sweden	330.521940105609	129.002734283069	702.501989378891	Sweden	SE	SWE	Sweden
Switzerland	646.135996408941	253.173437328533	1375.14340254593	Switzerland	CH	CHE	Switzerland
Taiwan	1521.19355842748	596.205075870433	3242.7268283033	Taiwan	TW	TWN	Taiwan
United Arab Emirates	4284.81215780147	1671.13893560189	9092.94953116942	United Arab Emirates	AE	ARE	United Arab Emirates
United Kingdom	3261.53071986494	1264.74440472374	6941.78422568007	United Kingdom	GB	GBR	United Kingdom
United States	16075.8152558769	6324.4811539562	34159.7125561572	United States	US	USA	United States
