# Supplementary material for: Estimating the incidence of dengue in international air travelers from non-endemic countries between 2010–2019
Source: PLoS Negl Trop Dis. 2025 Jul 9;19(7):e0013291. doi: 10.1371/journal.pntd.0013291 (PMC12279095; doi:10.1371/journal.pntd.0013291)
Supplement: S8 Table — (CSV) [file pntd.0013291.s009.csv]

NonEnd	MedianEstCases	LCIEstCases	UCIEstCases	Country	code	ISO	StdName
Australia	2838.22271873212	1132.57624118204	6027.64877905258	Australia	AU	AUS	Australia
Austria	172.81331217169	67.7357263744033	356.515372604753	Austria	AT	AUT	Austria
Belgium	270.813529493249	107.909856148299	573.436957490449	Belgium	BE	BEL	Belgium
Bulgaria	13.3610291377674	5.23515409391519	27.8618084770806	Bulgaria	BG	BGR	Bulgaria
Canada	1850.44096077634	730.702090489745	3815.5791586693	Canada	CA	CAN	Canada
China	3859.25663838477	1526.44182786891	8040.80936135311	China	CN	CHN	China
Croatia	15.8140814659328	6.29050990174059	33.1256722105931	Croatia	HR	HRV	Croatia
Cyprus	21.3483571465518	8.24408656538881	45.8432223725147	Cyprus	CY	CYP	Cyprus
Czech Republic	67.7941367218484	27.2312961370568	142.562264040965	Czech Republic	CZ	CZE	Czech Republic
Denmark	226.468222636629	88.103973330649	471.643961980986	Denmark	DK	DNK	Denmark
Estonia	8.42126756124004	3.26980007224206	17.5559341742194	Estonia	EE	EST	Estonia
Finland	84.2038873457344	33.0564536924589	175.914574141518	Finland	FI	FIN	Finland
France	2927.04227739142	1137.61687689483	6114.02790862022	France	FR	FRA	France
Germany	1594.20485584259	618.55069337935	3337.55101468404	Germany	DE	DEU	Germany
Greece	68.6599269434737	27.4576462151144	144.628646080708	Greece	GR	GRC	Greece
Hungary	39.1242978061544	15.3635975633301	81.5472064088199	Hungary	HU	HUN	Hungary
Iceland	3.15250091844874	1.24201170224601	6.64830728808028	Iceland	IS	ISL	Iceland
Ireland	103.924767098514	40.4775093483327	214.677029940896	Ireland	IE	IRL	Ireland
Israel	172.653938011464	67.3751356741169	362.123705107648	Israel	IL	ISR	Israel
Italy	1062.97693073527	407.586252352599	2237.05589412358	Italy	IT	ITA	Italy
Japan	2160.07963202005	854.892655626618	4546.0261818831	Japan	JP	JPN	Japan
Latvia	9.56927228196642	3.78675380390873	20.2714685999065	Latvia	LV	LVA	Latvia
Lithuania	5.8102980011354	2.27334682929423	11.9382805803854	Lithuania	LT	LTU	Lithuania
Luxembourg	17.7458291147003	7.03945775210121	37.9531605346198	Luxembourg	LU	LUX	Luxembourg
Malta	8.29296717966737	3.22847025320977	17.39136816819	Malta	MT	MLT	Malta
Netherlands	646.787465778737	252.748121447718	1343.95061499767	Netherlands	NL	NLD	Netherlands
New Zealand	378.28533342219	150.50036931141	818.941925727724	New Zealand	NZ	NZL	New Zealand
Norway	177.482100999372	68.3872751773382	376.999580007287	Norway	NO	NOR	Norway
Poland	68.8288440753977	27.2253569620614	146.746383163138	Poland	PL	POL	Poland
Portugal	447.948862462506	172.022942732757	962.176350290345	Portugal	PT	PRT	Portugal
Romania	25.8311967510948	10.2093019893477	53.9927577762949	Romania	RO	ROU	Romania
Russia	721.919085966858	283.594905262293	1523.61980479491	Russia	RU	RUS	Russia
Saudi Arabia	1677.46443860781	656.731708562872	3516.51255384952	Saudi Arabia	SA	SAU	Saudi Arabia
Slovakia	0.630459382841163	0.239559018166383	1.37778125283783	Slovakia	SK	SVK	Slovakia
Slovenia	4.92485554958019	1.94541035202113	10.3873037060162	Slovenia	SI	SVN	Slovenia
South Korea	1992.45713180715	792.672230601412	4204.35871746663	South Korea	KR	KOR	South Korea
Spain	1245.97924982592	491.689546674065	2619.85012658368	Spain	ES	ESP	Spain
Sweden	270.473145400328	104.952186387764	571.526851622836	Sweden	SE	SWE	Sweden
Switzerland	505.878633237675	195.800180692104	1051.32607960588	Switzerland	CH	CHE	Switzerland
Taiwan	1096.39819679171	433.44867889433	2286.9479141424	Taiwan	TW	TWN	Taiwan
United Arab Emirates	2326.42114790304	924.78659257115	4901.77002627079	United Arab Emirates	AE	ARE	United Arab Emirates
United Kingdom	2496.36534330798	990.450635188921	5215.48211089289	United Kingdom	GB	GBR	United Kingdom
United States	14923.8520728697	5894.31654205032	31110.8878716509	United States	US	USA	United States
