# Supplementary material for: Estimating the incidence of dengue in international air travelers from non-endemic countries between 2010–2019
Source: PLoS Negl Trop Dis. 2025 Jul 9;19(7):e0013291. doi: 10.1371/journal.pntd.0013291 (PMC12279095; doi:10.1371/journal.pntd.0013291)
Supplement: S9 Table — (CSV) [file pntd.0013291.s010.csv]

	NonEnd	ReportingFraction	LCI	UCI	Country	code	ISO	StdName	meancase
1	Australia	0.49	0.22	1.3	Australia	AU	AUS	Australia	1456.57142857143
2	Austria	0.46	0.21	1.21	Austria	AT	AUT	Austria	61.7
3	Belgium	0.61	0.28	1.58	Belgium	BE	BEL	Belgium	109.2
4	Croatia	0.04	0	0.15	Croatia	HR	HRV	Croatia	0.857142857142857
5	Czech Republic	0.92	0.39	2.51	Czech Republic	CZ	CZE	Czech Republic	51.2
6	Estonia	0.5	0.19	1.38	Estonia	EE	EST	Estonia	6.8
7	Finland	0.93	0.4	2.56	Finland	FI	FIN	Finland	58.5
8	France	0.25	0.11	0.63	France	FR	FRA	France	375.3
9	Germany	0.44	0.2	1.15	Germany	DE	DEU	Germany	735.6
10	Greece	0.05	0.02	0.14	Greece	GR	GRC	Greece	3.7
11	Hungary	0.42	0.19	1.07	Hungary	HU	HUN	Hungary	14
12	Iceland	0.21	0	0.64	Iceland	IS	ISL	Iceland	0.9
13	Ireland	0.08	0.03	0.21	Ireland	IE	IRL	Ireland	7.6
14	Italy	0.15	0.06	0.4	Italy	IT	ITA	Italy	125
15	Japan	0.07	0.03	0.19	Japan	JP	JPN	Japan	233.1
16	Latvia	0.92	0.39	2.55	Latvia	LV	LVA	Latvia	7.6
17	Lithuania	0.56	0.23	1.55	Lithuania	LT	LTU	Lithuania	4.22222222222222
18	Luxembourg	0.1	0.03	0.32	Luxembourg	LU	LUX	Luxembourg	1.5
19	Malta	0.19	0.07	0.57	Malta	MT	MLT	Malta	2.1
20	Netherlands	0.02	0	0.08	Netherlands	NL	NLD	Netherlands	9.66666666666667
21	New Zealand	0.19	0.08	0.53	New Zealand	NZ	NZL	New Zealand	102
22	Norway	0.39	0.18	1.01	Norway	NO	NOR	Norway	71.875
23	Poland	0.35	0.16	0.91	Poland	PL	POL	Poland	21.1
24	Portugal	0.04	0.02	0.11	Portugal	PT	PRT	Portugal	19.8
25	Romania	0.25	0.12	0.66	Romania	RO	ROU	Romania	7.6
26	Slovakia	1.6	0.56	6.13	Slovakia	SK	SVK	Slovakia	3.7
27	Slovenia	2.05	0.89	5.59	Slovenia	SI	SVN	Slovenia	10.5
28	South Korea	0.07	0.03	0.19	South Korea	KR	KOR	South Korea	236.222222222222
29	Spain	0.21	0.09	0.58	Spain	ES	ESP	Spain	245.2
30	Sweden	0.86	0.39	2.31	Sweden	SE	SWE	Sweden	161.8
31	Switzerland	0.42	0.2	1.09	Switzerland	CH	CHE	Switzerland	150.555555555556
32	Taiwan	0.17	0.08	0.45	Taiwan	TW	TWN	Taiwan	283.1
33	United Kingdom	0.11	0.05	0.29	United Kingdom	GB	GBR	United Kingdom	258.6
34	United States	0.04	0.02	0.11	United States	US	USA	United States	695.9
