# Supplementary material for: Estimating the incidence of dengue in international air travelers from non-endemic countries between 2010–2019
Source: PLoS Negl Trop Dis. 2025 Jul 9;19(7):e0013291. doi: 10.1371/journal.pntd.0013291 (PMC12279095; doi:10.1371/journal.pntd.0013291)
Supplement: S10 Table — (CSV) [file pntd.0013291.s011.csv]

Home country	Visited country	Reporting rate (%)	RepRate	Estimated dengue infections	Estimated dengue infections (95% Crl)	Estimated dengue cases (95% Crl)	Observed cases	EstCases
Australia	Afghanistan	50.73 (29.58,70.8)	50.73	0	0 (0,0)	0 (0,0)	0	0
Australia	American Samoa	49.17 (28.61,71.08)	49.17	0.05	0.05 (0.05,0.05)	0.02 (0.01,0.04)	0	0.02
Australia	Angola	38.36 (17.29,58.79)	38.36	1.55	1.55 (1.55,1.56)	0.57 (0.24,0.92)	0	0.57
Australia	Antigua and Barbuda	49.56 (23.6,70.51)	49.56	0.28	0.28 (0.28,0.28)	0.13 (0.05,0.2)	0	0.13
Australia	Argentina	38.24 (17.71,54.45)	38.24	3.47	3.47 (3.46,3.48)	0.36 (0.16,0.7)	0	0.36
Australia	Aruba	49.09 (21.95,74.29)	49.09	0.03	0.03 (0.03,0.03)	0.01 (0,0.02)	0	0.01
Australia	Bahamas	51.83 (32,68.03)	51.83	0.03	0.03 (0.03,0.04)	0.02 (0,0.03)	0	0.02
Australia	Bangladesh	74.31 (64.46,88.62)	74.31	5.42	5.42 (5.41,5.42)	4.27 (3.38,5.02)	9.7	4.27
Australia	Barbados	41.3 (25,65.99)	41.3	1.16	1.16 (1.16,1.17)	0.39 (0.2,0.74)	0	0.39
Australia	Belize	47.1 (28.93,69.94)	47.1	0.22	0.22 (0.22,0.22)	0.1 (0.04,0.17)	0	0.1
Australia	Benin	49.68 (24.19,78.97)	49.68	0.09	0.09 (0.09,0.09)	0.05 (0.02,0.07)	0	0.05
Australia	Bhutan	49.2 (24.88,77.22)	49.2	0.03	0.03 (0.03,0.03)	0.02 (0,0.03)	0	0.02
Australia	Bolivia	42.9 (24.48,60.1)	42.9	0.92	0.92 (0.92,0.92)	0.32 (0.14,0.57)	0	0.32
Australia	Brazil	2.28 (1.4,3.45)	2.28	114.06	114.06 (113.39,114.74)	3.21 (2.11,4.55)	2.1	3.21
Australia	British Virgin Islands	49.41 (17.7,81.11)	49.41	0	0 (0,0)	0 (0,0)	0	0
Australia	Brunei	7.58 (2.33,18.63)	7.58	39.45	39.45 (39.12,39.88)	0.89 (0.43,1.75)	0	0.89
Australia	Burkina Faso	46.88 (22.2,73.97)	46.88	0.43	0.43 (0.43,0.43)	0.18 (0.07,0.32)	0	0.18
Australia	Burundi	42.93 (22.3,70.09)	42.93	0.76	0.76 (0.76,0.76)	0.28 (0.09,0.58)	0	0.28
Australia	Cambodia	19.63 (16.69,22.91)	19.63	94.77	94.77 (94.62,94.91)	18.58 (15.73,21.26)	17.6	18.58
Australia	Cameroon	46.64 (28.56,69.23)	46.64	0.33	0.33 (0.33,0.33)	0.15 (0.08,0.24)	0	0.15
Australia	Cape Verde	50.78 (11.74,85.32)	50.78	0.01	0.01 (0.01,0.01)	0.01 (0,0.01)	0	0.01
Australia	Central African Republic	41.43 (0.71,95.03)	41.43	0.01	0.01 (0.01,0.01)	0 (0,0.01)	0	0
Australia	Chad	49.04 (21.1,77.05)	49.04	0.05	0.05 (0.05,0.05)	0.02 (0.01,0.04)	0	0.02
Australia	Chile	2.36 (1.02,4.8)	2.36	40.29	40.29 (40.24,40.33)	0.93 (0.41,1.84)	0	0.93
Australia	Colombia	47.52 (28.62,69.48)	47.52	0.08	0.08 (0.08,0.08)	0.04 (0.01,0.07)	0	0.04
Australia	Comoros	47.96 (17.61,80.28)	47.96	0.34	0.34 (0.34,0.34)	0.16 (0.06,0.28)	0	0.16
Australia	Costa Rica	31.62 (14.08,51.36)	31.62	2.86	2.86 (2.85,2.86)	0.73 (0.28,1.21)	0	0.73
Australia	Côte d'Ivoire	45.21 (25.22,66.69)	45.21	0.59	0.59 (0.59,0.59)	0.23 (0.08,0.43)	0	0.23
Australia	Cuba	36.47 (19.16,55.33)	36.47	2.75	2.75 (2.75,2.76)	1.04 (0.56,1.58)	0.4	1.04
Australia	Democratic Republic of the Congo	39.73 (20.15,59.08)	39.73	1.39	1.39 (1.39,1.4)	0.47 (0.25,0.82)	0	0.47
Australia	Djibouti	49.56 (25.52,73.39)	49.56	0.03	0.03 (0.03,0.03)	0.02 (0.01,0.03)	0	0.02
Australia	Dominican Republic	43.13 (23.47,63.41)	43.13	1.04	1.04 (1.03,1.04)	0.28 (0.09,0.61)	0	0.28
Australia	East Timor	58.79 (53.45,63.88)	58.79	55.97	55.97 (55.86,56.12)	29.25 (26.29,32.69)	33.3	29.25
Australia	Ecuador	23.23 (9.53,40)	23.23	7.97	7.97 (7.93,8.02)	0.71 (0.3,1.39)	0	0.71
Australia	Egypt	49.81 (29.92,69.71)	49.81	0	0 (0,0)	0 (0,0)	0	0
Australia	El Salvador	30.91 (13.68,48.84)	30.91	3.32	3.32 (3.31,3.32)	0.72 (0.33,1.21)	0	0.72
Australia	Equatorial Guinea	48.71 (28.02,69.68)	48.71	0.1	0.1 (0.1,0.1)	0.05 (0.02,0.08)	0	0.05
Australia	Eritrea	47.13 (24.29,72.14)	47.13	0.33	0.33 (0.33,0.33)	0.15 (0.05,0.26)	0	0.15
Australia	Ethiopia	15.92 (6.7,30.09)	15.92	8.81	8.81 (8.8,8.82)	0.91 (0.38,1.65)	0	0.91
Australia	Fiji	33.71 (23.24,45.09)	33.71	1117.02	1117.02 (1089.89,1153.33)	23.56 (20.63,26.98)	24.6	23.56
Australia	French Guiana	47.94 (11.74,82.96)	47.94	0	0 (0,0)	0 (0,0)	0	0
Australia	French Polynesia	29.6 (17.77,39.13)	29.6	153.72	153.72 (152.77,154.64)	2.64 (1.62,3.9)	3.1	2.64
Australia	Gabon	46.87 (27.81,68.17)	46.87	0.33	0.33 (0.33,0.33)	0.14 (0.06,0.25)	0	0.14
Australia	Gambia	50.06 (14.6,83.65)	50.06	0.05	0.05 (0.05,0.05)	0.02 (0.01,0.04)	0	0.02
Australia	Ghana	11.06 (4.69,22.64)	11.06	8.75	8.75 (8.74,8.77)	0.92 (0.4,1.91)	0	0.92
Australia	Grenada	48.78 (26.9,70.63)	48.78	0.06	0.06 (0.06,0.06)	0.03 (0.01,0.05)	0	0.03
Australia	Guadeloupe	51.39 (20.1,81.76)	51.39	0	0 (0,0)	0 (0,0)	0	0
Australia	Guatemala	42.56 (22.38,65.22)	42.56	0.89	0.89 (0.89,0.89)	0.3 (0.12,0.58)	0	0.3
Australia	Guinea	43.04 (14.9,74.44)	43.04	0.59	0.59 (0.59,0.59)	0.25 (0.08,0.45)	0	0.25
Australia	Guinea-Bissau	50.07 (15.67,79.31)	50.07	0.02	0.02 (0.02,0.02)	0.01 (0,0.02)	0	0.01
Australia	Guyana	47.14 (27.37,66.12)	47.14	0.29	0.29 (0.29,0.29)	0.12 (0.05,0.21)	0	0.12
Australia	Haiti	52.22 (32.92,71.74)	52.22	0.02	0.02 (0.02,0.02)	0.01 (0,0.02)	0	0.01
Australia	Honduras	46.97 (23.76,70.05)	46.97	0.36	0.36 (0.35,0.36)	0.15 (0.04,0.29)	0	0.15
Australia	India	18.48 (16.87,19.46)	18.48	1269.8	1269.8 (1266.85,1273.06)	48.44 (44.03,54.16)	51.4	48.44
Australia	Indonesia	21.52 (20.89,22.17)	21.52	4230.13	4230.13 (4219.26,4240.84)	839.76 (821.41,862.43)	839.3	839.76
Australia	Iran	50.25 (30.5,72.58)	50.25	0	0 (0,0)	0 (0,0)	0	0
Australia	Jamaica	45.45 (25.09,64.84)	45.45	0.56	0.56 (0.56,0.56)	0.22 (0.07,0.45)	0	0.22
Australia	Kenya	4.09 (1.99,8.65)	4.09	22.66	22.66 (22.62,22.69)	0.89 (0.44,1.88)	0	0.89
Australia	Kiribati	56.19 (37.52,75.42)	56.19	0.09	0.09 (0.09,0.09)	0.05 (0.01,0.09)	1	0.05
Australia	Laos	23.99 (9.77,37.67)	23.99	7.42	7.42 (7.39,7.46)	0.75 (0.36,1.4)	0	0.75
Australia	Liberia	47.56 (20.75,77.33)	47.56	0.22	0.22 (0.22,0.22)	0.1 (0.04,0.17)	0	0.1
Australia	Macao	48.38 (28.44,67.85)	48.38	0.12	0.12 (0.12,0.12)	0.06 (0.03,0.08)	0	0.06
Australia	Madagascar	34.49 (17.32,54.75)	34.49	2.06	2.06 (2.06,2.06)	0.59 (0.26,1.12)	0	0.59
Australia	Malawi	45.96 (26.29,66.55)	45.96	0.55	0.55 (0.54,0.55)	0.23 (0.11,0.39)	0	0.23
Australia	Malaysia	2.73 (2.35,3.1)	2.73	2237.35	2237.35 (2230.74,2243.23)	48.6 (43.71,53.65)	47.9	48.6
Australia	Maldives	5.99 (3.71,9.56)	5.99	47.64	47.64 (47.56,47.7)	3.12 (1.96,4.84)	2.1	3.12
Australia	Mali	42.44 (10.52,78.51)	42.44	0.79	0.79 (0.79,0.79)	0.33 (0.09,0.63)	0	0.33
Australia	Martinique	51.04 (16.95,79.87)	51.04	0	0 (0,0)	0 (0,0)	0	0
Australia	Mauritius	1.25 (0.49,2.54)	1.25	80.39	80.39 (80.19,80.6)	1.01 (0.39,2.06)	0	1.01
Australia	Mayotte	51.6 (17.79,82.45)	51.6	0.05	0.05 (0.05,0.05)	0.03 (0.01,0.04)	0	0.03
Australia	Mexico	10.29 (3.25,21.77)	10.29	16.05	16.05 (16.02,16.08)	0.97 (0.37,1.79)	0	0.97
Australia	Micronesia	11.01 (5.33,21.55)	11.01	9.11	9.11 (9.09,9.13)	0.97 (0.49,1.83)	0	0.97
Australia	Mozambique	42.94 (23.96,66.12)	42.94	0.76	0.76 (0.76,0.76)	0.33 (0.16,0.49)	0	0.33
Australia	Myanmar	13.38 (9.67,20.28)	13.38	31.8	31.8 (31.77,31.83)	4.39 (3.22,6.23)	3.6	4.39
Australia	Namibia	43.76 (24.75,67.05)	43.76	0.57	0.57 (0.57,0.57)	0.24 (0.13,0.39)	0	0.24
Australia	Nepal	18.67 (9.68,34.46)	18.67	14.25	14.25 (14.23,14.27)	0.76 (0.35,1.4)	0	0.76
Australia	New Caledonia	30.38 (16.73,48.25)	30.38	97.18	97.18 (94.81,99.92)	0.39 (0.08,1.02)	0	0.39
Australia	Nicaragua	45.92 (27.88,65.34)	45.92	0.42	0.42 (0.42,0.42)	0.18 (0.06,0.3)	0	0.18
Australia	Niger	50.35 (18.82,75.55)	50.35	0.05	0.05 (0.05,0.05)	0.02 (0.01,0.04)	0	0.02
Australia	Nigeria	14.73 (5.63,26.84)	14.73	7.27	7.27 (7.27,7.28)	0.95 (0.34,1.8)	0	0.95
Australia	Oman	48.76 (29.61,72.37)	48.76	0.23	0.23 (0.23,0.23)	0.11 (0.06,0.17)	0	0.11
Australia	Pakistan	26.14 (15.52,41.33)	26.14	7.01	7.01 (7,7.01)	2.05 (1.25,3.11)	1.1	2.05
Australia	Panama	40.27 (22.78,62.32)	40.27	1.09	1.09 (1.09,1.09)	0.39 (0.2,0.69)	0	0.39
Australia	Papua New Guinea	69.49 (66.74,70.74)	69.49	1111.81	1111.81 (1093.26,1148.34)	3.94 (2.67,5.39)	33	3.94
Australia	Paraguay	49.82 (28.01,75.12)	49.82	0.05	0.05 (0.05,0.05)	0.02 (0.01,0.04)	0	0.02
Australia	Peru	6.66 (2.2,14.47)	6.66	19.54	19.54 (19.5,19.6)	0.88 (0.38,1.88)	0	0.88
Australia	Philippines	8.82 (7.75,9.85)	8.82	770.31	770.31 (768.6,772.17)	57.89 (52.34,64.63)	57.4	57.89
Australia	Puerto Rico	43.89 (27.17,67.56)	43.89	0.59	0.59 (0.58,0.59)	0.24 (0.11,0.45)	0	0.24
Australia	Republic of Congo	47.57 (24.89,71.57)	47.57	0.18	0.18 (0.18,0.18)	0.08 (0.04,0.13)	0	0.08
Australia	Reunion	6.44 (3,13.77)	6.44	19.53	19.53 (19.46,19.59)	0.96 (0.53,1.91)	0	0.96
Australia	Rwanda	34.53 (20.33,53.65)	34.53	1.95	1.95 (1.94,1.95)	0.55 (0.27,0.97)	0	0.55
Australia	Saint Lucia	49.13 (30.29,66.09)	49.13	0.2	0.2 (0.2,0.2)	0.09 (0.04,0.15)	0	0.09
Australia	Saint Vincent and the Grenadines	54.45 (1.84,98.02)	54.45	0.1	0.1 (0.1,0.1)	0.05 (0,0.09)	0	0.05
Australia	Samoa	62.79 (45.22,80.23)	62.79	0	0 (0,0)	0 (0,0)	7.3	0
Australia	Sao Tome and Principe	49.65 (25.57,75.36)	49.65	0.06	0.06 (0.06,0.06)	0.03 (0.01,0.05)	0	0.03
Australia	Senegal	35.18 (16.59,55.14)	35.18	1.89	1.89 (1.89,1.89)	0.66 (0.3,1.02)	0	0.66
Australia	Seychelles	25.89 (11.1,45.78)	25.89	3.38	3.38 (3.37,3.38)	0.82 (0.35,1.41)	0	0.82
Australia	Sierra Leone	45.96 (28.11,71.83)	45.96	0.42	0.42 (0.41,0.42)	0.17 (0.07,0.33)	0	0.17
Australia	Singapore	0.78 (0.59,1.01)	0.78	1200.32	1200.32 (1197.2,1203.9)	10.36 (8.04,12.8)	9.3	10.36
Australia	Solomon Islands	43.36 (28.78,58.93)	43.36	178.95	178.95 (176.41,182.25)	8.41 (6.57,10.46)	9.3	8.41
Australia	Somalia	44.78 (19.48,77.5)	44.78	0.24	0.24 (0.24,0.24)	0.1 (0.03,0.2)	0	0.1
Australia	South Sudan	27.17 (10.41,49.1)	27.17	3.43	3.43 (3.43,3.44)	0.7 (0.24,1.38)	0	0.7
Australia	Sri Lanka	18.34 (15.99,20.72)	18.34	158.02	158.02 (157.91,158.12)	30.15 (26.69,34.39)	29.3	30.15
Australia	Sudan	50.88 (26.93,68.98)	50.88	0	0 (0,0)	0 (0,0)	0	0
Australia	Suriname	51.02 (21.56,81.27)	51.02	0	0 (0,0)	0 (0,0)	0	0
Australia	Tanzania	15.85 (7.47,31.13)	15.85	7.57	7.57 (7.56,7.59)	0.94 (0.44,1.8)	0	0.94
Australia	Thailand	9.06 (8.51,9.59)	9.06	2205.98	2205.98 (2200.94,2212.72)	158.56 (149.84,166.57)	157.9	158.56
Australia	Togo	47.36 (20.69,80.03)	47.36	0.11	0.11 (0.11,0.11)	0.05 (0.02,0.09)	0	0.05
Australia	Tonga	51.33 (30.81,67.76)	51.33	35.89	35.89 (35.09,36.99)	6.38 (5.09,7.85)	7.4	6.38
Australia	Trinidad and Tobago	39.91 (21.67,58.1)	39.91	1.44	1.44 (1.44,1.44)	0.44 (0.15,0.8)	0	0.44
Australia	Uganda	19.03 (8.38,32.34)	19.03	5.34	5.34 (5.33,5.35)	0.92 (0.41,1.68)	0	0.92
Australia	Uruguay	50.01 (29.3,71.77)	50.01	0.03	0.03 (0.03,0.04)	0.02 (0,0.03)	0	0.02
Australia	Vanuatu	40.81 (28.5,53.17)	40.81	237.56	237.56 (234.13,240.82)	5.7 (4.23,7.73)	6.6	5.7
Australia	Venezuela	32.38 (10.83,50.08)	32.38	3.42	3.42 (3.39,3.44)	0.66 (0.25,1.11)	0	0.66
Australia	Vietnam	4.55 (3.86,5.28)	4.55	577.93	577.93 (577.35,578.66)	25.94 (22.4,30.22)	25.3	25.94
Australia	Virgin Islands, U.S.	47.52 (30.17,71.1)	47.52	0.09	0.09 (0.09,0.09)	0.04 (0.02,0.07)	0	0.04
Australia	Yemen	47.13 (27.24,71.38)	47.13	0.23	0.23 (0.23,0.23)	0.07 (0,0.22)	0	0.07
Australia	Zambia	28.53 (13.24,44.83)	28.53	2.98	2.98 (2.98,2.99)	0.79 (0.37,1.38)	0	0.79
Australia	Zimbabwe	42.58 (20.86,61.39)	42.58	0.91	0.91 (0.91,0.91)	0.37 (0.17,0.54)	0	0.37
Estonia	Afghanistan	52.34 (22.25,77.68)	52.34	0	0 (0,0)	0 (0,0)	0	0
Estonia	Angola	45.93 (17.78,76.97)	45.93	0.35	0.35 (0.35,0.35)	0.16 (0.07,0.27)	0	0.16
Estonia	Antigua and Barbuda	48.95 (18.24,80.21)	48.95	0.19	0.19 (0.19,0.19)	0.09 (0.03,0.15)	0	0.09
Estonia	Argentina	46.88 (22.02,83.99)	46.88	0.11	0.11 (0.11,0.11)	0.06 (0.01,0.11)	0	0.06
Estonia	Aruba	51.55 (19.39,80.05)	51.55	0.01	0.01 (0.01,0.01)	0 (0,0)	0	0
Estonia	Bahamas	51.29 (19.92,81.77)	51.29	0	0 (0,0)	0 (0,0)	0	0
Estonia	Bangladesh	49.81 (18.18,78.95)	49.81	0.02	0.02 (0.02,0.02)	0.01 (0,0.02)	0	0.01
Estonia	Barbados	48.82 (14.93,79.36)	48.82	0.21	0.21 (0.21,0.21)	0.1 (0.03,0.17)	0	0.1
Estonia	Belize	55.14 (4.13,96.96)	55.14	0.02	0.02 (0.02,0.02)	0.01 (0,0.02)	0	0.01
Estonia	Benin	49.53 (17.38,82.07)	49.53	0.03	0.03 (0.03,0.03)	0.02 (0.01,0.03)	0	0.02
Estonia	Bolivia	49.37 (15.4,79.85)	49.37	0.06	0.06 (0.06,0.06)	0.03 (0.01,0.05)	0	0.03
Estonia	Brazil	19.91 (3.92,41.27)	19.91	5.3	5.3 (5.26,5.35)	0.95 (0.21,2.11)	0	0.95
Estonia	Brunei	49.43 (17.4,83.15)	49.43	0.02	0.02 (0.02,0.02)	0.01 (0,0.02)	0	0.01
Estonia	Burkina Faso	45.18 (2.01,97.12)	45.18	0.02	0.02 (0.02,0.02)	0.01 (0,0.02)	0	0.01
Estonia	Burundi	46.52 (21.28,78.08)	46.52	0.02	0.02 (0.02,0.02)	0.01 (0,0.02)	0	0.01
Estonia	Cambodia	60.64 (33.14,86.82)	60.64	0.3	0.3 (0.3,0.3)	0.2 (0.11,0.26)	0.2	0.2
Estonia	Cameroon	48.01 (15.59,80.14)	48.01	0.04	0.04 (0.04,0.04)	0.02 (0.01,0.03)	0	0.02
Estonia	Cape Verde	48.01 (16.46,79.48)	48.01	0.02	0.02 (0.02,0.02)	0.01 (0,0.02)	0	0.01
Estonia	Central African Republic	53.59 (2.18,98.85)	53.59	0.02	0.02 (0.02,0.02)	0.01 (0,0.02)	0	0.01
Estonia	Chad	52.93 (4.16,98.18)	52.93	0	0 (0,0)	0 (0,0)	0	0
Estonia	Chile	47.07 (14.48,83.77)	47.07	0.22	0.22 (0.22,0.22)	0.1 (0.03,0.18)	0	0.1
Estonia	Colombia	48.66 (16.35,86.55)	48.66	0	0 (0,0)	0 (0,0)	0	0
Estonia	Costa Rica	48.55 (19.53,76.2)	48.55	0.23	0.23 (0.23,0.23)	0.11 (0.04,0.18)	0	0.11
Estonia	Côte d'Ivoire	48.3 (13.2,81.75)	48.3	0.13	0.13 (0.13,0.13)	0.06 (0.02,0.1)	0	0.06
Estonia	Cuba	54.69 (28.63,83.8)	54.69	0.48	0.48 (0.48,0.48)	0.31 (0.15,0.43)	0.2	0.31
Estonia	Democratic Republic of the Congo	50.75 (19.18,79.73)	50.75	0.02	0.02 (0.02,0.02)	0.01 (0,0.02)	0	0.01
Estonia	Djibouti	51.05 (22.3,81.24)	51.05	0.02	0.02 (0.02,0.03)	0.01 (0,0.02)	0	0.01
Estonia	Dominican Republic	42.04 (13.64,73.94)	42.04	0.92	0.92 (0.91,0.92)	0.35 (0.1,0.69)	0	0.35
Estonia	Ecuador	43.29 (13.22,80.02)	43.29	0.52	0.52 (0.51,0.52)	0.23 (0.07,0.42)	0	0.23
Estonia	Egypt	51.12 (21.88,82.2)	51.12	0	0 (0,0)	0 (0,0)	0	0
Estonia	El Salvador	50.86 (18.51,76.89)	50.86	0.04	0.04 (0.04,0.04)	0.02 (0.01,0.03)	0	0.02
Estonia	Equatorial Guinea	48.74 (16.9,79.33)	48.74	0.17	0.17 (0.17,0.17)	0.08 (0.03,0.14)	0	0.08
Estonia	Ethiopia	47.01 (15.88,81.69)	47.01	0.22	0.22 (0.21,0.22)	0.1 (0.03,0.18)	0	0.1
Estonia	Fiji	47.77 (19.79,81.38)	47.77	0.02	0.02 (0.02,0.02)	0.01 (0,0.02)	0	0.01
Estonia	French Polynesia	52.53 (17.46,83.41)	52.53	0.05	0.05 (0.05,0.05)	0.02 (0.01,0.04)	0	0.02
Estonia	Gabon	47.59 (16.74,78.23)	47.59	0.03	0.03 (0.03,0.03)	0.01 (0,0.02)	0	0.01
Estonia	Gambia	46.07 (7.57,88.5)	46.07	0.02	0.02 (0.02,0.02)	0.01 (0,0.02)	0	0.01
Estonia	Ghana	49.13 (19.54,81.31)	49.13	0.3	0.3 (0.3,0.3)	0.15 (0.06,0.24)	0	0.15
Estonia	Grenada	51.31 (14.03,87.16)	51.31	0.01	0.01 (0.01,0.01)	0 (0,0.01)	0	0
Estonia	Guadeloupe	50.61 (17.12,86.16)	50.61	0	0 (0,0)	0 (0,0)	0	0
Estonia	Guatemala	48.73 (23.28,83.48)	48.73	0.04	0.04 (0.04,0.04)	0.02 (0.01,0.03)	0	0.02
Estonia	Guinea	50.89 (10.93,85.93)	50.89	0.02	0.02 (0.02,0.02)	0.01 (0,0.02)	0	0.01
Estonia	Guyana	47.37 (1.77,95.79)	47.37	0	0 (0,0)	0 (0,0)	0	0
Estonia	Honduras	50.74 (18.84,78.5)	50.74	0.02	0.02 (0.02,0.02)	0.01 (0,0.02)	0	0.01
Estonia	India	21.87 (8.92,44.58)	21.87	14.23	14.23 (14.19,14.29)	2.94 (1.39,5.36)	0.3	2.94
Estonia	Indonesia	39 (20,57.48)	39	13	13 (12.94,13.06)	3.6 (1.94,5.48)	0.5	3.6
Estonia	Iran	47.85 (14.58,81.03)	47.85	0	0 (0,0)	0 (0,0)	0	0
Estonia	Jamaica	48.08 (15.76,88.04)	48.08	0.08	0.08 (0.08,0.08)	0.04 (0.01,0.07)	0	0.04
Estonia	Kenya	57.19 (29.62,90.21)	57.19	0.68	0.68 (0.68,0.68)	0.42 (0.23,0.62)	0.2	0.42
Estonia	Laos	51.58 (11.63,90.41)	51.58	0	0 (0,0)	0 (0,0)	0	0
Estonia	Liberia	48.9 (20.4,82.07)	48.9	0.02	0.02 (0.02,0.02)	0.01 (0,0.02)	0	0.01
Estonia	Macao	47.13 (20.27,77.63)	47.13	0	0 (0,0)	0 (0,0)	0	0
Estonia	Madagascar	49.57 (17.37,80.38)	49.57	0.04	0.04 (0.04,0.04)	0.02 (0.01,0.04)	0	0.02
Estonia	Malawi	49.56 (1.81,98.4)	49.56	0	0 (0,0)	0 (0,0)	0	0
Estonia	Malaysia	39.65 (17.53,67.56)	39.65	3.48	3.48 (3.46,3.49)	1.46 (0.71,2.4)	0.2	1.46
Estonia	Maldives	51.35 (25.92,82.25)	51.35	1.47	1.47 (1.47,1.48)	0.84 (0.4,1.25)	0.2	0.84
Estonia	Mali	49.48 (16.49,75.12)	49.48	0.13	0.13 (0.13,0.13)	0.06 (0.02,0.1)	0	0.06
Estonia	Martinique	49.7 (17.51,83.23)	49.7	0	0 (0,0)	0 (0,0)	0	0
Estonia	Mauritius	44.46 (16.43,77.63)	44.46	0.72	0.72 (0.71,0.72)	0.31 (0.11,0.56)	0	0.31
Estonia	Mexico	36.38 (11.67,72.16)	36.38	1.31	1.31 (1.31,1.32)	0.48 (0.16,0.93)	0	0.48
Estonia	Mozambique	50.99 (19.84,86.87)	50.99	0.02	0.02 (0.02,0.02)	0.01 (0,0.01)	0	0.01
Estonia	Myanmar	48.69 (16.26,82.04)	48.69	0.12	0.12 (0.12,0.12)	0.06 (0.02,0.1)	0	0.06
Estonia	Namibia	49.98 (17.67,80.24)	49.98	0.09	0.09 (0.09,0.09)	0.05 (0.02,0.08)	0	0.05
Estonia	Nepal	49.37 (20.88,82.54)	49.37	0.06	0.06 (0.06,0.06)	0.03 (0.01,0.06)	0	0.03
Estonia	Nicaragua	49.23 (21.8,77.75)	49.23	0.03	0.03 (0.03,0.03)	0.01 (0,0.02)	0	0.01
Estonia	Nigeria	46.3 (15.99,83.37)	46.3	0.37	0.37 (0.36,0.37)	0.17 (0.06,0.31)	0	0.17
Estonia	Oman	48.02 (19.31,79.02)	48.02	0.02	0.02 (0.02,0.02)	0.01 (0,0.02)	0	0.01
Estonia	Pakistan	50.23 (21.63,80.88)	50.23	0.02	0.02 (0.02,0.02)	0.01 (0,0.01)	0	0.01
Estonia	Panama	47.2 (17,80.59)	47.2	0.33	0.33 (0.33,0.33)	0.14 (0.04,0.28)	0	0.14
Estonia	Paraguay	49.48 (18.66,81.11)	49.48	0	0 (0,0)	0 (0,0)	0	0
Estonia	Peru	46.55 (13.66,75.12)	46.55	0.57	0.57 (0.56,0.57)	0.27 (0.07,0.43)	0	0.27
Estonia	Philippines	58.66 (31.6,86.64)	58.66	2.79	2.79 (2.78,2.8)	1.79 (0.97,2.43)	0.3	1.79
Estonia	Puerto Rico	49.17 (18.6,77.05)	49.17	0.02	0.02 (0.02,0.02)	0.01 (0,0.02)	0	0.01
Estonia	Republic of Congo	53.41 (18.34,83.93)	53.41	0.02	0.02 (0.02,0.02)	0.01 (0,0.02)	0	0.01
Estonia	Reunion	47.83 (12.01,82.19)	47.83	0.05	0.05 (0.05,0.05)	0.03 (0.01,0.04)	0	0.03
Estonia	Rwanda	49.78 (21.56,82.35)	49.78	0.12	0.12 (0.12,0.12)	0.06 (0.02,0.1)	0	0.06
Estonia	Saint Lucia	50.13 (9.49,87.33)	50.13	0.06	0.06 (0.06,0.06)	0.03 (0.01,0.05)	0	0.03
Estonia	Senegal	47.33 (16.8,82.49)	47.33	0.07	0.07 (0.07,0.07)	0.04 (0.01,0.06)	0	0.04
Estonia	Seychelles	44.91 (17.51,80.77)	44.91	0.43	0.43 (0.42,0.43)	0.19 (0.08,0.35)	0	0.19
Estonia	Sierra Leone	49.72 (18.2,78.23)	49.72	0.03	0.03 (0.03,0.03)	0.01 (0,0.02)	0	0.01
Estonia	Singapore	19.92 (5.04,44.5)	19.92	4.47	4.47 (4.46,4.49)	0.89 (0.23,1.96)	0	0.89
Estonia	Somalia	53.28 (10.66,89.48)	53.28	0	0 (0,0)	0 (0,0)	0	0
Estonia	South Sudan	50.03 (12.21,84.01)	50.03	0.01	0.01 (0.01,0.01)	0 (0,0.01)	0	0
Estonia	Sri Lanka	30.55 (7.15,57.89)	30.55	2.58	2.58 (2.57,2.58)	0.73 (0.17,1.49)	0	0.73
Estonia	Sudan	49.56 (15.22,82.36)	49.56	0	0 (0,0)	0 (0,0)	0	0
Estonia	Suriname	50.71 (19.97,82.18)	50.71	0	0 (0,0)	0 (0,0)	0	0
Estonia	Tanzania	46.08 (13.81,77.49)	46.08	0.62	0.62 (0.62,0.63)	0.29 (0.08,0.47)	0	0.29
Estonia	Thailand	22.51 (10.29,37.97)	22.51	34.12	34.12 (34,34.26)	3.73 (2.04,5.97)	0.5	3.73
Estonia	Togo	48.33 (18.81,80.54)	48.33	0.02	0.02 (0.02,0.02)	0.01 (0,0.02)	0	0.01
Estonia	Trinidad and Tobago	44.99 (16.22,77.77)	44.99	0.45	0.45 (0.44,0.45)	0.2 (0.07,0.36)	0	0.2
Estonia	Uganda	49.53 (26.45,81.92)	49.53	0.16	0.16 (0.16,0.16)	0.08 (0.04,0.14)	0	0.08
Estonia	Uruguay	53.53 (18.67,81.42)	53.53	0	0 (0,0)	0 (0,0)	0	0
Estonia	Venezuela	46.66 (16.37,76.63)	46.66	0.3	0.3 (0.3,0.31)	0.12 (0.03,0.27)	0	0.12
Estonia	Vietnam	45.58 (25.38,70.55)	45.58	2.06	2.06 (2.06,2.06)	0.77 (0.35,1.45)	0.2	0.77
Estonia	Virgin Islands, U.S.	49.52 (20.67,80.69)	49.52	0.01	0.01 (0.01,0.01)	0.01 (0,0.01)	0	0.01
Estonia	Yemen	49.58 (18.55,82.33)	49.58	0.02	0.02 (0.02,0.02)	0.01 (0,0.02)	0	0.01
Estonia	Zambia	53.34 (18.9,85.67)	53.34	0.02	0.02 (0.02,0.02)	0.01 (0,0.02)	0	0.01
Estonia	Zimbabwe	49.41 (17.08,77.48)	49.41	0	0 (0,0)	0 (0,0)	0	0
Germany	Afghanistan	49.54 (31.42,65.68)	49.54	0	0 (0,0)	0 (0,0)	0	0
Germany	American Samoa	50.91 (28.65,71.11)	50.91	0.02	0.02 (0.02,0.02)	0.01 (0,0.01)	0	0.01
Germany	Angola	6.56 (3.05,11.17)	6.56	15.24	15.24 (15.22,15.26)	1 (0.43,1.67)	0	1
Germany	Antigua and Barbuda	10.34 (4.87,17.88)	10.34	9.54	9.54 (9.53,9.55)	0.96 (0.48,1.64)	0	0.96
Germany	Argentina	35.01 (15.8,51.46)	35.01	5.34	5.34 (5.32,5.35)	0.48 (0.24,0.87)	0	0.48
Germany	Aruba	34.94 (21.99,50.31)	34.94	6.37	6.37 (6.29,6.45)	0.34 (0.12,0.77)	0	0.34
Germany	Bahamas	44.82 (27.35,60.51)	44.82	1.84	1.84 (1.81,1.88)	0.08 (0.01,0.45)	0	0.08
Germany	Bangladesh	29.06 (15.42,42.55)	29.06	15.26	15.26 (14.97,15.57)	0.6 (0.3,1.03)	0	0.6
Germany	Barbados	7.31 (2.89,14.12)	7.31	33.39	33.39 (33.31,33.47)	0.93 (0.49,1.59)	0	0.93
Germany	Belize	38.88 (21.88,53.62)	38.88	1.48	1.48 (1.47,1.48)	0.42 (0.21,0.74)	0	0.42
Germany	Benin	8.78 (4.06,16.26)	8.78	11.44	11.44 (11.43,11.46)	0.97 (0.45,1.8)	0	0.97
Germany	Bhutan	51.14 (31.29,67.35)	51.14	0.02	0.02 (0.02,0.02)	0.01 (0,0.02)	0	0.01
Germany	Bolivia	13.08 (4.95,24.48)	13.08	17.59	17.59 (17.56,17.63)	0.88 (0.4,1.57)	0	0.88
Germany	Brazil	2.66 (2.22,3.11)	2.66	880.78	880.78 (876.56,884.67)	19.76 (17.11,22.82)	18.9	19.76
Germany	British Virgin Islands	47.72 (29.28,65.29)	47.72	0.29	0.29 (0.29,0.29)	0.12 (0.05,0.21)	0	0.12
Germany	Brunei	43.74 (27.11,60.41)	43.74	0.93	0.93 (0.93,0.94)	0.29 (0.15,0.58)	0	0.29
Germany	Burkina Faso	12.24 (5.14,22.61)	12.24	7.82	7.82 (7.81,7.82)	0.95 (0.4,1.74)	0	0.95
Germany	Burundi	31.79 (16.37,47.46)	31.79	2.45	2.45 (2.45,2.46)	0.76 (0.37,1.17)	0	0.76
Germany	Cambodia	41.47 (36.76,46.4)	41.47	26.85	26.85 (26.82,26.89)	11.67 (10.13,13.1)	12.3	11.67
Germany	Cameroon	4.34 (1.89,8.68)	4.34	43.79	43.79 (43.61,44.01)	0.99 (0.49,1.74)	0	0.99
Germany	Cape Verde	1.59 (0.85,2.88)	1.59	71.4	71.4 (71.3,71.5)	0.96 (0.51,1.63)	0	0.96
Germany	Central African Republic	41.96 (23.84,60.83)	41.96	0.98	0.98 (0.98,0.98)	0.4 (0.24,0.59)	0	0.4
Germany	Chad	41.84 (23.32,55.45)	41.84	0.94	0.94 (0.94,0.94)	0.39 (0.22,0.53)	0	0.39
Germany	Chile	1.33 (0.66,2.56)	1.33	76.65	76.65 (76.58,76.72)	0.97 (0.53,1.63)	0	0.97
Germany	Colombia	36.69 (21.43,50.12)	36.69	2.28	2.28 (2.28,2.28)	0.4 (0.14,0.82)	0	0.4
Germany	Comoros	42.32 (22.3,67.99)	42.32	0.8	0.8 (0.8,0.8)	0.34 (0.15,0.56)	0	0.34
Germany	Costa Rica	6.61 (5.18,8.45)	6.61	84.41	84.41 (84.27,84.55)	5.7 (4.41,7.28)	4.8	5.7
Germany	Côte d'Ivoire	9.17 (2.56,17.3)	9.17	66.93	66.93 (66.78,67.08)	0.95 (0.42,1.59)	0	0.95
Germany	Cuba	29.89 (25.94,35.93)	29.89	142.21	142.21 (142.01,142.42)	18.06 (15.61,20.46)	19.7	18.06
Germany	Democratic Republic of the Congo	7.77 (3.89,14.41)	7.77	13.23	13.23 (13.21,13.25)	1 (0.48,1.9)	0	1
Germany	Djibouti	27.24 (15.06,43.22)	27.24	3.18	3.18 (3.18,3.18)	0.8 (0.42,1.3)	0	0.8
Germany	Dominican Republic	0.99 (0.73,1.45)	0.99	613.64	613.64 (611.81,615.62)	4.23 (3.27,5.62)	3.3	4.23
Germany	East Timor	49.79 (30.08,69.36)	49.79	0.04	0.04 (0.04,0.04)	0.02 (0.01,0.03)	0	0.02
Germany	Ecuador	4.15 (1.52,9.38)	4.15	51.71	51.71 (51.52,51.95)	0.94 (0.52,1.7)	0	0.94
Germany	Egypt	49.7 (30.31,65.47)	49.7	0.06	0.06 (0.06,0.06)	0.03 (0.02,0.04)	0	0.03
Germany	El Salvador	18.87 (9.43,31.32)	18.87	8.8	8.8 (8.78,8.81)	0.87 (0.46,1.45)	0	0.87
Germany	Equatorial Guinea	9.38 (4.28,17.3)	9.38	11.17	11.17 (11.16,11.18)	0.98 (0.49,1.66)	0	0.98
Germany	Eritrea	8.82 (4.41,15.15)	8.82	11.22	11.22 (11.21,11.23)	0.95 (0.48,1.6)	0	0.95
Germany	Ethiopia	1.86 (0.88,3.61)	1.86	61.42	61.42 (61.35,61.49)	0.97 (0.42,1.63)	0	0.97
Germany	Fiji	32.47 (20.06,45.57)	32.47	7.37	7.37 (7.29,7.46)	0.51 (0.24,0.94)	0	0.51
Germany	French Guiana	41.07 (25.49,57.44)	41.07	2.87	2.87 (2.8,2.95)	0.29 (0.12,0.6)	0	0.29
Germany	French Polynesia	28.9 (15.61,42.63)	28.9	7.62	7.62 (7.57,7.66)	0.47 (0.21,0.98)	0	0.47
Germany	Gabon	16.43 (7.93,28.47)	16.43	7.11	7.11 (7.1,7.12)	0.94 (0.47,1.64)	0	0.94
Germany	Gambia	7.73 (4.21,12.91)	7.73	12.84	12.84 (12.84,12.85)	0.94 (0.53,1.55)	0	0.94
Germany	Ghana	1.14 (0.55,2.17)	1.14	83.73	83.73 (83.61,83.83)	0.94 (0.47,1.72)	0	0.94
Germany	Grenada	20.69 (10.94,33.58)	20.69	6.57	6.57 (6.54,6.6)	0.84 (0.41,1.5)	0	0.84
Germany	Guadeloupe	36.59 (22.19,51.21)	36.59	8.73	8.73 (8.64,8.84)	1.44 (0.84,2.16)	1	1.44
Germany	Guatemala	13.82 (6.72,22.61)	13.82	12.46	12.46 (12.41,12.51)	0.89 (0.45,1.45)	0	0.89
Germany	Guinea	10.45 (5.22,18.61)	10.45	10.09	10.09 (10.08,10.1)	0.95 (0.52,1.63)	0	0.95
Germany	Guinea-Bissau	42.12 (24.92,57.69)	42.12	0.87	0.87 (0.87,0.87)	0.36 (0.2,0.51)	0	0.36
Germany	Guyana	46.02 (26.72,62.85)	46.02	0.6	0.6 (0.59,0.6)	0.21 (0.07,0.38)	0	0.21
Germany	Haiti	39.36 (26.06,57.88)	39.36	1.95	1.95 (1.92,1.98)	0.26 (0.06,0.7)	0	0.26
Germany	Honduras	26.01 (13.24,39.66)	26.01	7.74	7.74 (7.7,7.78)	0.74 (0.41,1.25)	0	0.74
Germany	India	14.73 (14.09,15.35)	14.73	1531.31	1531.31 (1527.14,1535.56)	51.71 (47.08,55.24)	56.8	51.71
Germany	Indonesia	13.85 (12.94,14.89)	13.85	653.57	653.57 (652.04,654.96)	90.43 (85.6,96.72)	89.4	90.43
Germany	Iran	49.57 (31.24,67.49)	49.57	0	0 (0,0)	0 (0,0)	0	0
Germany	Jamaica	6.55 (2.16,13.19)	6.55	88.97	88.97 (88.3,89.57)	0.92 (0.51,1.63)	0	0.92
Germany	Kenya	0.86 (0.47,1.49)	0.86	115.57	115.57 (115.41,115.7)	0.98 (0.52,1.71)	0	0.98
Germany	Kiribati	49.38 (21.68,78.57)	49.38	0.03	0.03 (0.03,0.03)	0.02 (0,0.03)	0	0.02
Germany	Laos	28.39 (16.14,41.7)	28.39	5.15	5.15 (5.13,5.17)	0.68 (0.37,1.13)	0	0.68
Germany	Liberia	26.57 (14.32,44.28)	26.57	3.35	3.35 (3.35,3.36)	0.86 (0.46,1.45)	0	0.86
Germany	Macao	50.5 (31.6,66.71)	50.5	0	0 (0,0)	0 (0,0)	0	0
Germany	Madagascar	9.9 (4.88,19.46)	9.9	11.79	11.79 (11.77,11.81)	0.91 (0.49,1.67)	0	0.91
Germany	Malawi	35.48 (19.72,51.8)	35.48	1.74	1.74 (1.74,1.74)	0.59 (0.32,0.87)	0	0.59
Germany	Malaysia	6.1 (4.82,7.75)	6.1	272.6	272.6 (272.06,273.23)	12.81 (10.74,15.25)	11.9	12.81
Germany	Maldives	4.03 (3.28,4.94)	4.03	289.36	289.36 (288.96,289.7)	12.41 (10.62,14.6)	11.4	12.41
Germany	Mali	16.57 (8.5,28.24)	16.57	6.03	6.03 (6.03,6.04)	0.98 (0.53,1.66)	0	0.98
Germany	Martinique	34.44 (19.38,48.42)	34.44	12.73	12.73 (12.56,12.94)	0.43 (0.18,0.89)	0	0.43
Germany	Mauritius	0.55 (0.29,1.04)	0.55	184.08	184.08 (183.65,184.47)	0.95 (0.48,1.69)	0	0.95
Germany	Mayotte	47.82 (30.87,66.3)	47.82	0.19	0.19 (0.19,0.19)	0.09 (0.04,0.13)	0	0.09
Germany	Mexico	6.12 (5.04,7.56)	6.12	215.82	215.82 (215.46,216.26)	13.37 (11.06,15.5)	12.2	13.37
Germany	Micronesia	51.31 (23.37,70.02)	51.31	0.04	0.04 (0.04,0.04)	0.02 (0.01,0.03)	0	0.02
Germany	Mozambique	24.34 (13.49,41.66)	24.34	3.57	3.57 (3.56,3.57)	0.82 (0.42,1.38)	0	0.82
Germany	Myanmar	4.15 (1.53,8.85)	4.15	28.72	28.72 (28.7,28.74)	0.93 (0.44,1.79)	0	0.93
Germany	Namibia	3.48 (1.66,6.83)	3.48	26.78	26.78 (26.77,26.8)	0.9 (0.45,1.7)	0	0.9
Germany	Nepal	20.53 (10.62,33.23)	20.53	27.08	27.08 (26.7,27.48)	0.74 (0.43,1.27)	0	0.74
Germany	New Caledonia	45.62 (26.78,61.48)	45.62	0.51	0.51 (0.51,0.52)	0.19 (0.08,0.33)	0	0.19
Germany	Nicaragua	16.91 (7.56,28.57)	16.91	9.99	9.99 (9.97,10.01)	0.82 (0.44,1.44)	0	0.82
Germany	Niger	29.68 (16.74,44.5)	29.68	2.67	2.67 (2.67,2.68)	0.75 (0.43,1.16)	0	0.75
Germany	Nigeria	1.6 (0.82,2.96)	1.6	58.24	58.24 (58.18,58.31)	0.91 (0.49,1.73)	0	0.91
Germany	Oman	33.92 (21.23,50.29)	33.92	2.03	2.03 (2.03,2.03)	0.67 (0.4,1.03)	0	0.67
Germany	Pakistan	17.18 (11.35,24.51)	17.18	9.31	9.31 (9.31,9.31)	1.34 (0.86,2.05)	0.6	1.34
Germany	Panama	4.18 (1.9,8.2)	4.18	40.62	40.62 (40.56,40.68)	0.97 (0.48,1.67)	0	0.97
Germany	Papua New Guinea	44.47 (28.08,61.78)	44.47	2.85	2.85 (2.79,2.96)	0.11 (0.02,0.38)	0	0.11
Germany	Paraguay	37.38 (23.48,54.11)	37.38	1.71	1.71 (1.71,1.72)	0.48 (0.24,0.91)	0	0.48
Germany	Peru	1.3 (0.59,2.77)	1.3	101.4	101.4 (101.06,101.83)	0.89 (0.45,1.69)	0	0.89
Germany	Philippines	14.89 (12.75,17.1)	14.89	242.47	242.47 (241.53,243.31)	23.92 (21.01,26.76)	23	23.92
Germany	Puerto Rico	28.71 (16.12,41.04)	28.71	11.44	11.44 (11.3,11.57)	0.54 (0.23,1.11)	0	0.54
Germany	Republic of Congo	19.94 (11.03,33.05)	19.94	5.65	5.65 (5.64,5.66)	0.86 (0.46,1.49)	0	0.86
Germany	Reunion	3.63 (1.99,6.52)	3.63	29.52	29.52 (29.45,29.59)	0.96 (0.53,1.64)	0	0.96
Germany	Rwanda	7.17 (3.52,12.36)	7.17	14.05	14.05 (14.02,14.08)	1 (0.53,1.65)	0	1
Germany	Saint Lucia	18.9 (9.32,31.18)	18.9	5.91	5.91 (5.91,5.92)	0.85 (0.46,1.52)	0	0.85
Germany	Saint Vincent and the Grenadines	47.71 (31,64.82)	47.71	0.34	0.34 (0.34,0.34)	0.15 (0.08,0.23)	0	0.15
Germany	Samoa	46.75 (26.37,67.05)	46.75	0.31	0.31 (0.3,0.32)	0.09 (0.02,0.28)	0	0.09
Germany	Sao Tome and Principe	42.48 (27.39,59.77)	42.48	0.99	0.99 (0.99,1)	0.39 (0.21,0.58)	0	0.39
Germany	Senegal	4.55 (2.29,9.36)	4.55	20.58	20.58 (20.56,20.6)	0.92 (0.46,1.84)	0	0.92
Germany	Seychelles	3.31 (2.34,4.64)	3.31	97.8	97.8 (97.64,97.97)	3.97 (2.8,5.29)	3	3.97
Germany	Sierra Leone	15.63 (7.55,25.65)	15.63	6.26	6.26 (6.26,6.27)	0.92 (0.47,1.55)	0	0.92
Germany	Singapore	0.84 (0.38,1.5)	0.84	184.93	184.93 (184.46,185.36)	0.97 (0.52,1.67)	0	0.97
Germany	Solomon Islands	48.26 (28.36,69.84)	48.26	0.07	0.07 (0.07,0.07)	0.03 (0.01,0.06)	0	0.03
Germany	Somalia	40.11 (23.6,58.62)	40.11	1.17	1.17 (1.17,1.17)	0.45 (0.24,0.69)	0	0.45
Germany	South Sudan	37.26 (20.04,52.64)	37.26	1.73	1.73 (1.72,1.73)	0.59 (0.33,0.86)	0	0.59
Germany	Sri Lanka	6.04 (5.27,7.12)	6.04	335.57	335.57 (334.75,336.44)	21.88 (19.45,24.79)	21.1	21.88
Germany	Sudan	44.16 (30.37,62.51)	44.16	9.05	9.05 (8.87,9.19)	0.06 (0,0.31)	0	0.06
Germany	Suriname	40.2 (24.57,59.82)	40.2	1.42	1.42 (1.4,1.43)	0.33 (0.15,0.71)	0	0.33
Germany	Tanzania	2.06 (1.41,3.17)	2.06	93.18	93.18 (93.06,93.31)	2.03 (1.37,3.06)	1.1	2.03
Germany	Thailand	9.81 (9.38,10.29)	9.81	3000.86	3000.86 (2995.25,3007.56)	242.47 (232.91,251.58)	240.8	242.47
Germany	Togo	4.77 (2.34,8.35)	4.77	21.65	21.65 (21.62,21.68)	1 (0.51,1.7)	0	1
Germany	Tonga	47.77 (25.01,72.57)	47.77	0.24	0.24 (0.24,0.25)	0.09 (0.02,0.21)	0	0.09
Germany	Trinidad and Tobago	3.73 (1.82,6.55)	3.73	25.81	25.81 (25.78,25.83)	0.95 (0.48,1.68)	0	0.95
Germany	Uganda	4.68 (2.35,9.4)	4.68	22.23	22.23 (22.19,22.27)	0.97 (0.5,1.82)	0	0.97
Germany	Uruguay	49.71 (34.22,66.25)	49.71	0.09	0.09 (0.09,0.09)	0.04 (0,0.09)	0	0.04
Germany	Vanuatu	49.97 (31.94,65.14)	49.97	0.13	0.13 (0.13,0.13)	0.05 (0.02,0.1)	0	0.05
Germany	Venezuela	6.03 (2.45,12.23)	6.03	104.68	104.68 (103.98,105.38)	2.72 (1.97,3.92)	1.8	2.72
Germany	Vietnam	8.05 (6.97,9.11)	8.05	299.73	299.73 (299.45,300.03)	24.38 (21.51,27.46)	23.4	24.38
Germany	Virgin Islands, U.S.	40.39 (24.99,56.29)	40.39	1.57	1.57 (1.55,1.59)	0.35 (0.16,0.7)	0	0.35
Germany	Yemen	46.4 (28.5,62.79)	46.4	1.55	1.55 (1.54,1.56)	0.08 (0.01,0.36)	0	0.08
Germany	Zambia	22.39 (11.4,36.3)	22.39	4.1	4.1 (4.09,4.1)	0.91 (0.47,1.46)	0	0.91
Germany	Zimbabwe	44.85 (27.68,61.74)	44.85	0.71	0.71 (0.71,0.71)	0.32 (0.19,0.44)	0	0.32
Greece	Afghanistan	49.72 (16.25,77.44)	49.72	0	0 (0,0)	0 (0,0)	0	0
Greece	Angola	45.17 (15.04,72.54)	45.17	0.82	0.82 (0.82,0.82)	0.36 (0.11,0.61)	0	0.36
Greece	Antigua and Barbuda	50.06 (14.23,76.36)	50.06	0.29	0.29 (0.29,0.29)	0.14 (0.05,0.23)	0	0.14
Greece	Argentina	39.67 (9.36,64.86)	39.67	2.23	2.23 (2.22,2.24)	0.36 (0.08,1.18)	0	0.36
Greece	Aruba	50.18 (24.15,85.61)	50.18	0.03	0.03 (0.03,0.03)	0.02 (0,0.03)	0	0.02
Greece	Bahamas	48.05 (20.88,80.12)	48.05	0	0 (0,0)	0 (0,0)	0	0
Greece	Bangladesh	39.25 (12.6,71.94)	39.25	1.29	1.29 (1.29,1.29)	0.38 (0.08,0.93)	0	0.38
Greece	Barbados	45.17 (18.33,77.43)	45.17	0.44	0.44 (0.44,0.44)	0.21 (0.08,0.34)	0	0.21
Greece	Belize	48.13 (21,83.08)	48.13	0.03	0.03 (0.03,0.03)	0.01 (0.01,0.02)	0	0.01
Greece	Benin	44.33 (10.66,75.08)	44.33	0.49	0.49 (0.49,0.49)	0.22 (0.05,0.36)	0	0.22
Greece	Bolivia	46.34 (19.22,81.39)	46.34	0.35	0.35 (0.35,0.35)	0.16 (0.06,0.28)	0	0.16
Greece	Brazil	1.2 (0.34,3.46)	1.2	95.12	95.12 (94.33,96.01)	0.88 (0.26,2.21)	0	0.88
Greece	British Virgin Islands	51.94 (18.82,81.05)	51.94	0	0 (0,0)	0 (0,0)	0	0
Greece	Brunei	49.08 (18.55,77.75)	49.08	0.06	0.06 (0.05,0.06)	0.03 (0.01,0.05)	0	0.03
Greece	Burkina Faso	45.55 (18.35,80.73)	45.55	0.38	0.38 (0.38,0.38)	0.18 (0.07,0.31)	0	0.18
Greece	Burundi	49.92 (17.7,80.23)	49.92	0.19	0.19 (0.19,0.19)	0.09 (0.03,0.15)	0	0.09
Greece	Cambodia	37.41 (11.5,70.51)	37.41	1.22	1.22 (1.22,1.22)	0.45 (0.14,0.83)	0	0.45
Greece	Cameroon	37.93 (15.85,72.35)	37.93	1.15	1.15 (1.15,1.15)	0.4 (0.11,0.88)	0	0.4
Greece	Cape Verde	49.74 (22.97,81.38)	49.74	0.08	0.08 (0.08,0.08)	0.04 (0.02,0.06)	0	0.04
Greece	Central African Republic	48.48 (12.32,81.05)	48.48	0.09	0.09 (0.09,0.09)	0.05 (0.01,0.07)	0	0.05
Greece	Chad	50.84 (18.9,79.14)	50.84	0.04	0.04 (0.04,0.04)	0.02 (0.01,0.03)	0	0.02
Greece	Chile	23.35 (6.02,49.32)	23.35	3.53	3.53 (3.52,3.53)	0.81 (0.2,1.78)	0	0.81
Greece	Colombia	50.07 (17.28,80.8)	50.07	0.01	0.01 (0.01,0.01)	0.01 (0,0.01)	0	0.01
Greece	Comoros	42.59 (16.13,75.25)	42.59	0.78	0.78 (0.78,0.79)	0.33 (0.13,0.6)	0	0.33
Greece	Costa Rica	42.16 (16.18,72.5)	42.16	0.93	0.93 (0.93,0.94)	0.39 (0.13,0.67)	0	0.39
Greece	Côte d'Ivoire	37.71 (11.62,69.49)	37.71	1.54	1.54 (1.54,1.54)	0.55 (0.17,1.06)	0	0.55
Greece	Cuba	26.12 (5.38,56.6)	26.12	3.45	3.45 (3.44,3.45)	0.71 (0.16,1.73)	0	0.71
Greece	Democratic Republic of the Congo	23.36 (5.55,47.29)	23.36	3.33	3.33 (3.32,3.34)	0.75 (0.2,1.67)	0	0.75
Greece	Djibouti	47.09 (15.27,83.01)	47.09	0.26	0.26 (0.26,0.26)	0.12 (0.04,0.21)	0	0.12
Greece	Dominican Republic	22.12 (5.48,48.87)	22.12	4.5	4.5 (4.48,4.52)	0.74 (0.2,1.88)	0	0.74
Greece	East Timor	51.47 (19.36,84.25)	51.47	0.01	0.01 (0.01,0.01)	0.01 (0,0.01)	0	0.01
Greece	Ecuador	35.5 (11.07,66.41)	35.5	2.13	2.13 (2.12,2.15)	0.62 (0.21,1.45)	0	0.62
Greece	Egypt	50.45 (17.56,82.86)	50.45	0.01	0.01 (0.01,0.01)	0 (0,0)	0	0
Greece	El Salvador	45.8 (18.59,78.51)	45.8	0.54	0.54 (0.54,0.54)	0.23 (0.06,0.42)	0	0.23
Greece	Equatorial Guinea	47.91 (7.75,78.75)	47.91	0.21	0.21 (0.21,0.21)	0.1 (0.02,0.17)	0	0.1
Greece	Eritrea	45.47 (12.78,86)	45.47	0.49	0.49 (0.49,0.49)	0.21 (0.06,0.42)	0	0.21
Greece	Ethiopia	17.89 (3.82,40.16)	17.89	4.93	4.93 (4.92,4.93)	0.88 (0.19,1.97)	0	0.88
Greece	Fiji	41.68 (13.1,76.47)	41.68	0.94	0.94 (0.92,0.96)	0.31 (0.05,0.8)	0	0.31
Greece	French Guiana	48.7 (16.25,78.06)	48.7	0	0 (0,0)	0 (0,0)	0	0
Greece	French Polynesia	46.91 (12.53,83.22)	46.91	0.52	0.52 (0.52,0.53)	0.23 (0.06,0.46)	0	0.23
Greece	Gabon	47.85 (16.8,80.64)	47.85	0.28	0.28 (0.28,0.28)	0.14 (0.04,0.23)	0	0.14
Greece	Gambia	50.87 (15.37,80.35)	50.87	0.04	0.04 (0.04,0.04)	0.02 (0.01,0.03)	0	0.02
Greece	Ghana	22.12 (6.5,51.68)	22.12	3.14	3.14 (3.13,3.15)	0.7 (0.21,1.62)	0	0.7
Greece	Grenada	48.89 (17.93,79.45)	48.89	0.04	0.04 (0.04,0.04)	0.02 (0.01,0.03)	0	0.02
Greece	Guadeloupe	50.15 (14.27,82.59)	50.15	0	0 (0,0)	0 (0,0)	0	0
Greece	Guatemala	45.95 (16.47,81.77)	45.95	0.42	0.42 (0.42,0.42)	0.2 (0.07,0.34)	0	0.2
Greece	Guinea	45.61 (16.26,80.22)	45.61	0.25	0.25 (0.25,0.25)	0.11 (0.04,0.21)	0	0.11
Greece	Guinea-Bissau	48.58 (16.01,82.64)	48.58	0.04	0.04 (0.04,0.04)	0.02 (0.01,0.04)	0	0.02
Greece	Guyana	52.52 (17.64,81.58)	52.52	0	0 (0,0)	0 (0,0)	0	0
Greece	Haiti	49.28 (16.83,80.31)	49.28	0	0 (0,0)	0 (0,0)	0	0
Greece	Honduras	42.33 (14.53,77.13)	42.33	0.52	0.52 (0.52,0.52)	0.22 (0.05,0.42)	0	0.22
Greece	India	3.05 (1.42,5.97)	3.05	141.48	141.48 (141.09,141.96)	2.72 (1.4,5.22)	0.3	2.72
Greece	Indonesia	4.8 (1.68,9.28)	4.8	51.3	51.3 (51.1,51.5)	1.93 (0.78,3.68)	0.2	1.93
Greece	Iran	50.68 (19.51,81.93)	50.68	0	0 (0,0)	0 (0,0)	0	0
Greece	Jamaica	48.39 (17.63,82.61)	48.39	0.46	0.46 (0.46,0.46)	0.22 (0.06,0.37)	0	0.22
Greece	Kenya	24.36 (6.75,53.28)	24.36	3.51	3.51 (3.5,3.52)	0.85 (0.23,1.9)	0	0.85
Greece	Laos	50.6 (17.02,85.54)	50.6	0.02	0.02 (0.02,0.02)	0.01 (0,0.01)	0	0.01
Greece	Liberia	48.47 (14.8,79.54)	48.47	0.1	0.1 (0.1,0.1)	0.05 (0.01,0.09)	0	0.05
Greece	Macao	49.71 (15.67,78.95)	49.71	0	0 (0,0)	0 (0,0)	0	0
Greece	Madagascar	40.82 (12.44,78.14)	40.82	1.01	1.01 (1.01,1.01)	0.4 (0.12,0.78)	0	0.4
Greece	Malawi	50.39 (18.87,84.2)	50.39	0.11	0.11 (0.11,0.11)	0.05 (0.01,0.09)	0	0.05
Greece	Malaysia	2.63 (0.51,8.49)	2.63	33.91	33.91 (33.79,34.03)	0.89 (0.18,2.87)	0	0.89
Greece	Maldives	16.2 (2.61,39.51)	16.2	5.9	5.9 (5.89,5.91)	0.87 (0.17,2.25)	0	0.87
Greece	Mali	48.61 (21.36,77.06)	48.61	0.35	0.35 (0.35,0.35)	0.16 (0.05,0.28)	0	0.16
Greece	Martinique	48.49 (19.72,82.48)	48.49	0	0 (0,0)	0 (0,0)	0	0
Greece	Mauritius	25.24 (4.13,55.31)	25.24	3.32	3.32 (3.31,3.33)	0.81 (0.13,1.7)	0	0.81
Greece	Mayotte	48.63 (2.1,95.59)	48.63	0	0 (0,0)	0 (0,0)	0	0
Greece	Mexico	12.72 (2.36,37.74)	12.72	7.5	7.5 (7.48,7.52)	0.92 (0.19,2.53)	0	0.92
Greece	Mozambique	44.13 (18.32,81.37)	44.13	0.47	0.47 (0.47,0.48)	0.21 (0.09,0.39)	0	0.21
Greece	Myanmar	37.06 (10.55,69.91)	37.06	1.33	1.33 (1.33,1.34)	0.51 (0.15,0.96)	0	0.51
Greece	Namibia	49.79 (18.7,82.42)	49.79	0.1	0.1 (0.1,0.1)	0.05 (0.02,0.08)	0	0.05
Greece	Nepal	48.46 (14.68,75.51)	48.46	0.46	0.46 (0.46,0.46)	0.18 (0.04,0.4)	0	0.18
Greece	New Caledonia	48.73 (21.42,83.91)	48.73	0	0 (0,0)	0 (0,0)	0	0
Greece	Nicaragua	48.86 (16.95,84.23)	48.86	0.14	0.14 (0.14,0.14)	0.07 (0.02,0.12)	0	0.07
Greece	Niger	48.14 (19.79,80.79)	48.14	0.21	0.21 (0.21,0.21)	0.1 (0.04,0.17)	0	0.1
Greece	Nigeria	15 (3.73,38.82)	15	5.63	5.63 (5.62,5.64)	0.85 (0.22,2.14)	0	0.85
Greece	Oman	49.96 (16.3,80.89)	49.96	0.14	0.14 (0.14,0.14)	0.07 (0.02,0.11)	0	0.07
Greece	Pakistan	20.71 (4.45,51.92)	20.71	3.71	3.71 (3.71,3.72)	0.77 (0.17,1.91)	0	0.77
Greece	Panama	34.97 (9.5,65.11)	34.97	2.16	2.16 (2.16,2.16)	0.52 (0.17,1.09)	0	0.52
Greece	Papua New Guinea	42.3 (11.81,69.18)	42.3	1.31	1.31 (1.28,1.37)	0.23 (0.01,1.05)	0	0.23
Greece	Paraguay	51.18 (19.02,83.33)	51.18	0.02	0.02 (0.02,0.02)	0.01 (0,0.02)	0	0.01
Greece	Peru	25.94 (7.91,57.36)	25.94	2.83	2.83 (2.82,2.84)	0.64 (0.16,1.62)	0	0.64
Greece	Philippines	4.57 (1.52,8.23)	4.57	44.37	44.37 (44.21,44.53)	2 (0.68,3.56)	0.2	2
Greece	Puerto Rico	46.28 (17.51,83.48)	46.28	0.25	0.25 (0.25,0.25)	0.12 (0.02,0.22)	0	0.12
Greece	Republic of Congo	43.63 (12.6,78.39)	43.63	0.36	0.36 (0.36,0.36)	0.16 (0.04,0.28)	0	0.16
Greece	Reunion	44.26 (15.61,76.84)	44.26	0.65	0.65 (0.65,0.65)	0.29 (0.09,0.52)	0	0.29
Greece	Rwanda	43.97 (15.48,76.04)	43.97	0.68	0.68 (0.67,0.68)	0.29 (0.09,0.52)	0	0.29
Greece	Saint Lucia	47.61 (15.45,80.7)	47.61	0.25	0.25 (0.25,0.25)	0.12 (0.04,0.2)	0	0.12
Greece	Saint Vincent and the Grenadines	47.3 (22.05,78.99)	47.3	0.04	0.04 (0.04,0.04)	0.02 (0.01,0.03)	0	0.02
Greece	Samoa	49.11 (17.45,81.24)	49.11	0	0 (0,0)	0 (0,0)	0	0
Greece	Senegal	37.26 (12.35,72.94)	37.26	1.51	1.51 (1.51,1.52)	0.56 (0.18,1.09)	0	0.56
Greece	Seychelles	35.33 (8.02,63.82)	35.33	1.64	1.64 (1.64,1.65)	0.58 (0.13,1.05)	0	0.58
Greece	Sierra Leone	49.02 (16.15,88.33)	49.02	0.3	0.3 (0.3,0.3)	0.14 (0.04,0.26)	0	0.14
Greece	Singapore	2.78 (0.66,7.88)	2.78	32.07	32.07 (31.97,32.18)	0.87 (0.21,2.42)	0	0.87
Greece	Solomon Islands	48.1 (1.55,94)	48.1	0	0 (0,0)	0 (0,0)	0	0
Greece	Somalia	44.92 (16.69,80.14)	44.92	0.45	0.45 (0.44,0.45)	0.19 (0.04,0.39)	0	0.19
Greece	South Sudan	45.95 (14,76.8)	45.95	0.34	0.34 (0.34,0.34)	0.15 (0.04,0.26)	0	0.15
Greece	Sri Lanka	11.05 (1.7,31.88)	11.05	7.96	7.96 (7.95,7.97)	0.84 (0.16,1.94)	0	0.84
Greece	Sudan	50.49 (20.39,82.47)	50.49	0	0 (0,0)	0 (0,0)	0	0
Greece	Suriname	49.47 (17.49,82.91)	49.47	0	0 (0,0)	0 (0,0)	0	0
Greece	Tanzania	29.31 (9.76,59.12)	29.31	2.56	2.56 (2.56,2.57)	0.75 (0.25,1.5)	0	0.75
Greece	Thailand	3.23 (1.29,7.44)	3.23	74.6	74.6 (74.36,74.9)	1.84 (0.84,3.94)	0.2	1.84
Greece	Togo	38.32 (14.33,74.52)	38.32	1.37	1.37 (1.37,1.38)	0.51 (0.19,0.98)	0	0.51
Greece	Trinidad and Tobago	33.68 (9.81,67.24)	33.68	1.95	1.95 (1.95,1.95)	0.64 (0.18,1.33)	0	0.64
Greece	Uganda	39.86 (13.79,70.68)	39.86	1.01	1.01 (1,1.01)	0.4 (0.13,0.72)	0	0.4
Greece	Uruguay	50.5 (20.21,79.8)	50.5	0.03	0.03 (0.03,0.03)	0.02 (0,0.03)	0	0.02
Greece	Vanuatu	51.27 (9.25,90.31)	51.27	0.05	0.05 (0.05,0.05)	0.03 (0,0.05)	0	0.03
Greece	Venezuela	26.8 (4.85,49.07)	26.8	5.1	5.1 (5.06,5.13)	0.54 (0.11,1.81)	0	0.54
Greece	Vietnam	11.3 (3.37,33.33)	11.3	7.47	7.47 (7.45,7.48)	0.8 (0.25,2.27)	0	0.8
Greece	Virgin Islands, U.S.	50.25 (15.5,83.77)	50.25	0.07	0.07 (0.07,0.07)	0.03 (0.01,0.06)	0	0.03
Greece	Yemen	50.64 (22.12,84.01)	50.64	0.1	0.1 (0.1,0.1)	0.05 (0,0.09)	0	0.05
Greece	Zambia	48.58 (18.14,77.26)	48.58	0.53	0.53 (0.53,0.53)	0.25 (0.09,0.42)	0	0.25
Greece	Zimbabwe	50.29 (22.5,83.38)	50.29	0.06	0.06 (0.06,0.06)	0.03 (0.01,0.05)	0	0.03
Ireland	Afghanistan	49.96 (28.85,70.7)	49.96	0	0 (0,0)	0 (0,0)	0	0
Ireland	Angola	35.34 (17.81,56.12)	35.34	1.64	1.64 (1.64,1.64)	0.58 (0.28,0.94)	0	0.58
Ireland	Antigua and Barbuda	38.81 (19.92,57.73)	38.81	1.46	1.46 (1.46,1.46)	0.56 (0.31,0.85)	0	0.56
Ireland	Argentina	46.89 (26.97,67.49)	46.89	0.46	0.46 (0.46,0.46)	0.14 (0.04,0.39)	0	0.14
Ireland	Aruba	48.6 (30.61,69.66)	48.6	0.05	0.05 (0.05,0.05)	0.02 (0.01,0.04)	0	0.02
Ireland	Bahamas	50.41 (30.47,68.74)	50.41	0	0 (0,0)	0 (0,0)	0	0
Ireland	Bangladesh	42.29 (21.27,64.41)	42.29	0.62	0.62 (0.62,0.62)	0.22 (0.1,0.43)	0	0.22
Ireland	Barbados	18.61 (7.9,35.13)	18.61	9.15	9.15 (9.12,9.17)	0.8 (0.35,1.61)	0	0.8
Ireland	Belize	47.85 (26.82,66.8)	47.85	0.3	0.3 (0.3,0.3)	0.13 (0.06,0.24)	0	0.13
Ireland	Benin	49.79 (26.68,69.38)	49.79	0.16	0.16 (0.16,0.16)	0.08 (0.04,0.11)	0	0.08
Ireland	Bolivia	42.03 (25.37,63.98)	42.03	0.89	0.89 (0.89,0.89)	0.32 (0.15,0.59)	0	0.32
Ireland	Brazil	1.68 (0.76,3.45)	1.68	93.29	93.29 (92.73,93.87)	1.2 (0.65,2.08)	0.3	1.2
Ireland	British Virgin Islands	50.19 (26.34,74.62)	50.19	0.03	0.03 (0.03,0.03)	0.01 (0,0.02)	0	0.01
Ireland	Brunei	49.48 (27.41,72.47)	49.48	0.1	0.1 (0.1,0.1)	0.05 (0.02,0.08)	0	0.05
Ireland	Burkina Faso	47.5 (27.25,66.78)	47.5	0.19	0.19 (0.19,0.19)	0.09 (0.05,0.13)	0	0.09
Ireland	Burundi	50.1 (24.3,71.89)	50.1	0.09	0.09 (0.09,0.09)	0.05 (0.02,0.07)	0	0.05
Ireland	Cambodia	38.09 (22.23,59.95)	38.09	1.75	1.75 (1.75,1.75)	0.53 (0.22,0.96)	0.1	0.53
Ireland	Cameroon	46.84 (26.4,65.16)	46.84	0.47	0.47 (0.47,0.47)	0.21 (0.12,0.31)	0	0.21
Ireland	Cape Verde	51.47 (27.07,72.77)	51.47	0.09	0.09 (0.09,0.09)	0.04 (0.02,0.07)	0	0.04
Ireland	Central African Republic	48.48 (32.05,70.35)	48.48	0.03	0.03 (0.03,0.03)	0.02 (0.01,0.02)	0	0.02
Ireland	Chad	48.51 (25.89,71.27)	48.51	0.09	0.09 (0.09,0.09)	0.04 (0.02,0.07)	0	0.04
Ireland	Chile	31.37 (15.02,50.5)	31.37	2.44	2.44 (2.43,2.44)	0.73 (0.33,1.15)	0	0.73
Ireland	Colombia	55.84 (33.85,73.34)	55.84	0.06	0.06 (0.06,0.06)	0.04 (0.02,0.05)	0.3	0.04
Ireland	Comoros	48.7 (18.97,79.76)	48.7	0.01	0.01 (0.01,0.01)	0 (0,0.01)	0	0
Ireland	Costa Rica	29.28 (12.49,48.67)	29.28	3.08	3.08 (3.07,3.09)	0.84 (0.38,1.45)	0.1	0.84
Ireland	Côte d'Ivoire	33.94 (19.67,55.91)	33.94	2.25	2.25 (2.24,2.26)	0.57 (0.22,1.07)	0	0.57
Ireland	Cuba	29.04 (13.65,49.58)	29.04	4.01	4.01 (4.01,4.02)	0.57 (0.24,1.18)	0	0.57
Ireland	Democratic Republic of the Congo	43.16 (21.59,65.54)	43.16	0.8	0.8 (0.8,0.8)	0.34 (0.14,0.51)	0	0.34
Ireland	Djibouti	48.12 (27.54,66.39)	48.12	0.08	0.08 (0.08,0.08)	0.04 (0.02,0.05)	0	0.04
Ireland	Dominican Republic	20.33 (8.07,33.91)	20.33	8.46	8.46 (8.44,8.49)	1.06 (0.55,1.97)	0.1	1.06
Ireland	East Timor	23.56 (5.9,39.8)	23.56	9.07	9.07 (9.04,9.1)	0.62 (0.23,1.47)	0	0.62
Ireland	Ecuador	33.48 (17.64,54.64)	33.48	2.36	2.36 (2.35,2.37)	0.62 (0.3,1.12)	0	0.62
Ireland	Egypt	50.46 (26.02,71.46)	50.46	0	0 (0,0)	0 (0,0)	0	0
Ireland	El Salvador	44.15 (25.39,63.58)	44.15	0.59	0.59 (0.59,0.59)	0.2 (0.08,0.41)	0	0.2
Ireland	Equatorial Guinea	40.5 (21.79,59.9)	40.5	1.09	1.09 (1.09,1.09)	0.44 (0.24,0.65)	0	0.44
Ireland	Eritrea	47.85 (28.41,69.78)	47.85	0.24	0.24 (0.24,0.24)	0.12 (0.06,0.18)	0	0.12
Ireland	Ethiopia	19.11 (7.03,35.06)	19.11	6.28	6.28 (6.27,6.29)	0.86 (0.32,1.74)	0	0.86
Ireland	Fiji	39.79 (20.92,60.35)	39.79	1.32	1.32 (1.31,1.33)	0.34 (0.12,0.7)	0	0.34
Ireland	French Guiana	48.53 (26.89,71.5)	48.53	0.12	0.12 (0.12,0.12)	0.06 (0.01,0.11)	0	0.06
Ireland	French Polynesia	48.43 (27.49,70.55)	48.43	0.17	0.17 (0.17,0.17)	0.08 (0.02,0.14)	0	0.08
Ireland	Gabon	49.15 (28.83,68.57)	49.15	0.22	0.22 (0.22,0.22)	0.11 (0.06,0.16)	0	0.11
Ireland	Gambia	48.87 (26.98,70.11)	48.87	0.07	0.07 (0.07,0.07)	0.04 (0.02,0.05)	0	0.04
Ireland	Ghana	23.22 (10.03,42.24)	23.22	4.17	4.17 (4.16,4.18)	0.96 (0.41,1.72)	0	0.96
Ireland	Grenada	46.51 (25.7,64.31)	46.51	0.51	0.51 (0.51,0.51)	0.22 (0.11,0.33)	0	0.22
Ireland	Guadeloupe	49.72 (29.49,71.1)	49.72	0.02	0.02 (0.02,0.02)	0.01 (0,0.01)	0	0.01
Ireland	Guatemala	44.49 (23.58,65.23)	44.49	0.71	0.71 (0.71,0.72)	0.27 (0.11,0.5)	0	0.27
Ireland	Guinea	48.33 (26.92,70.85)	48.33	0.2	0.2 (0.2,0.2)	0.09 (0.04,0.14)	0	0.09
Ireland	Guinea-Bissau	48.27 (19.09,75.58)	48.27	0.01	0.01 (0.01,0.01)	0 (0,0.01)	0	0
Ireland	Guyana	49.14 (25.58,67.54)	49.14	0.17	0.17 (0.17,0.17)	0.08 (0.02,0.15)	0	0.08
Ireland	Haiti	45.53 (27.53,63.7)	45.53	3.41	3.41 (3.35,3.49)	0.31 (0.09,0.77)	0.3	0.31
Ireland	Honduras	46.2 (25.21,66.13)	46.2	0.5	0.5 (0.5,0.5)	0.21 (0.07,0.36)	0	0.21
Ireland	India	1.77 (0.89,3.13)	1.77	213.36	213.36 (212.74,213.99)	1.78 (0.94,2.81)	0.9	1.78
Ireland	Indonesia	5.21 (2.03,11.26)	5.21	29.28	29.28 (29.21,29.36)	0.96 (0.4,1.72)	0	0.96
Ireland	Iran	49.13 (30.07,71.31)	49.13	0	0 (0,0)	0 (0,0)	0	0
Ireland	Jamaica	32.29 (15.05,54.13)	32.29	2.61	2.61 (2.6,2.62)	0.56 (0.19,1)	0	0.56
Ireland	Kenya	11.01 (5.39,21.6)	11.01	8.92	8.92 (8.9,8.94)	1 (0.47,1.79)	0	1
Ireland	Laos	48.52 (24.56,70.84)	48.52	0.04	0.04 (0.04,0.04)	0.02 (0.01,0.03)	0	0.02
Ireland	Liberia	47.17 (29.27,70.1)	47.17	0.27	0.27 (0.27,0.27)	0.13 (0.07,0.19)	0	0.13
Ireland	Macao	50.7 (28.99,73.23)	50.7	0	0 (0,0)	0 (0,0)	0	0
Ireland	Madagascar	47.34 (27.87,66.96)	47.34	0.24	0.24 (0.24,0.24)	0.12 (0.07,0.17)	0	0.12
Ireland	Malawi	41.61 (16.96,65.37)	41.61	0.94	0.94 (0.94,0.94)	0.4 (0.14,0.61)	0	0.4
Ireland	Malaysia	3.59 (1.7,8.31)	3.59	55.57	55.57 (55.44,55.68)	1.57 (0.86,2.7)	0.6	1.57
Ireland	Maldives	21.45 (8.8,39.04)	21.45	5.06	5.06 (5.05,5.06)	0.9 (0.36,1.67)	0	0.9
Ireland	Mali	47.65 (26.59,68.77)	47.65	0.18	0.18 (0.18,0.18)	0.08 (0.05,0.12)	0	0.08
Ireland	Martinique	46.48 (28.9,67.07)	46.48	0.1	0.1 (0.1,0.1)	0.04 (0,0.1)	0	0.04
Ireland	Mauritius	12.4 (5.03,21.87)	12.4	8.22	8.22 (8.2,8.24)	0.97 (0.4,1.74)	0	0.97
Ireland	Mexico	5.75 (2.19,10.8)	5.75	17.74	17.74 (17.7,17.77)	0.94 (0.41,1.75)	0	0.94
Ireland	Mozambique	48.01 (27.79,72.56)	48.01	0.3	0.3 (0.3,0.31)	0.14 (0.07,0.23)	0	0.14
Ireland	Myanmar	40.26 (18.84,64.59)	40.26	1.38	1.38 (1.37,1.38)	0.53 (0.23,0.88)	0	0.53
Ireland	Namibia	49.99 (30.2,72.15)	49.99	0.31	0.31 (0.31,0.31)	0.15 (0.08,0.23)	0	0.15
Ireland	Nepal	43.72 (24.86,65.12)	43.72	0.53	0.53 (0.53,0.53)	0.23 (0.09,0.37)	0	0.23
Ireland	New Caledonia	51.79 (30.94,74.06)	51.79	0.03	0.03 (0.03,0.03)	0.01 (0,0.02)	0	0.01
Ireland	Nicaragua	44.58 (25.23,63.38)	44.58	0.68	0.68 (0.68,0.68)	0.3 (0.14,0.45)	0	0.3
Ireland	Niger	49.53 (29.73,67.99)	49.53	0.06	0.06 (0.06,0.06)	0.03 (0.02,0.04)	0	0.03
Ireland	Nigeria	5.33 (2.38,9.91)	5.33	19.06	19.06 (19.03,19.08)	1.01 (0.45,1.82)	0	1.01
Ireland	Oman	49.13 (23.15,72.12)	49.13	0.15	0.15 (0.15,0.15)	0.07 (0.04,0.11)	0	0.07
Ireland	Pakistan	35.79 (18.76,55.16)	35.79	1.9	1.9 (1.9,1.9)	0.65 (0.34,1)	0	0.65
Ireland	Panama	34.04 (16.94,59.46)	34.04	1.95	1.95 (1.95,1.95)	0.53 (0.26,1.11)	0	0.53
Ireland	Papua New Guinea	42.7 (17.64,64.63)	42.7	0.91	0.91 (0.89,0.95)	0.12 (0.01,0.68)	0	0.12
Ireland	Paraguay	51.04 (29.28,72.84)	51.04	0.01	0.01 (0.01,0.01)	0.01 (0,0.01)	0	0.01
Ireland	Peru	18.6 (7.01,34.47)	18.6	6.53	6.53 (6.51,6.57)	0.85 (0.36,1.59)	0	0.85
Ireland	Philippines	3.49 (1.5,7.02)	3.49	50	50 (49.88,50.14)	1.31 (0.65,2.38)	0.4	1.31
Ireland	Puerto Rico	41.25 (22.72,61.39)	41.25	1.55	1.55 (1.53,1.57)	0.35 (0.14,0.73)	0	0.35
Ireland	Republic of Congo	46.53 (29.97,68.83)	46.53	0.27	0.27 (0.27,0.27)	0.12 (0.07,0.19)	0	0.12
Ireland	Reunion	44.91 (26.64,70.62)	44.91	0.5	0.5 (0.5,0.5)	0.23 (0.14,0.35)	0	0.23
Ireland	Rwanda	39.99 (19.87,63.39)	39.99	1.11	1.11 (1.1,1.11)	0.44 (0.21,0.71)	0	0.44
Ireland	Saint Lucia	33.21 (13.05,55.08)	33.21	2.09	2.09 (2.08,2.09)	0.63 (0.25,1.14)	0	0.63
Ireland	Saint Vincent and the Grenadines	48.52 (24.92,72.45)	48.52	0.15	0.15 (0.15,0.15)	0.07 (0.04,0.11)	0	0.07
Ireland	Samoa	50.08 (25.18,73.89)	50.08	0.07	0.07 (0.07,0.07)	0.03 (0,0.07)	0	0.03
Ireland	Sao Tome and Principe	51.21 (3.87,96.98)	51.21	0	0 (0,0)	0 (0,0)	0	0
Ireland	Senegal	45.79 (22.06,65.35)	45.79	0.5	0.5 (0.5,0.5)	0.22 (0.11,0.32)	0	0.22
Ireland	Seychelles	27.8 (14.11,45.78)	27.8	2.88	2.88 (2.88,2.89)	0.77 (0.37,1.34)	0	0.77
Ireland	Sierra Leone	42.88 (21.88,63.35)	42.88	0.85	0.85 (0.85,0.85)	0.36 (0.18,0.56)	0	0.36
Ireland	Singapore	7.81 (2.66,16.44)	7.81	18.38	18.38 (18.33,18.42)	0.92 (0.35,1.75)	0	0.92
Ireland	Solomon Islands	49.18 (19.76,84.57)	49.18	0	0 (0,0)	0 (0,0)	0	0
Ireland	Somalia	47.78 (26.38,73.91)	47.78	0.1	0.1 (0.1,0.1)	0.05 (0.02,0.07)	0	0.05
Ireland	South Sudan	48.43 (23.16,70.93)	48.43	0.4	0.4 (0.39,0.4)	0.18 (0.09,0.3)	0	0.18
Ireland	Sri Lanka	17.07 (6.9,30.96)	17.07	11.83	11.83 (11.79,11.87)	1.01 (0.5,1.9)	0.1	1.01
Ireland	Sudan	49.5 (28.82,70.51)	49.5	0	0 (0,0)	0 (0,0)	0	0
Ireland	Suriname	48.89 (30.09,68.63)	48.89	0.26	0.26 (0.26,0.27)	0.09 (0.02,0.22)	0	0.09
Ireland	Tanzania	19.71 (9.56,35.89)	19.71	4.59	4.59 (4.59,4.6)	0.88 (0.44,1.65)	0	0.88
Ireland	Thailand	2.15 (1.18,3.6)	2.15	147.87	147.87 (147.52,148.27)	2.12 (1.22,3.26)	1.1	2.12
Ireland	Togo	48.17 (26.73,64.2)	48.17	0.4	0.4 (0.4,0.41)	0.18 (0.07,0.29)	0	0.18
Ireland	Tonga	47.48 (11.3,86.08)	47.48	0.01	0.01 (0.01,0.01)	0 (0,0.01)	0	0
Ireland	Trinidad and Tobago	27.63 (11.92,47.81)	27.63	3.14	3.14 (3.14,3.15)	0.87 (0.36,1.55)	0	0.87
Ireland	Uganda	26.84 (10.35,46.06)	26.84	3.17	3.17 (3.16,3.17)	0.8 (0.3,1.44)	0	0.8
Ireland	Uruguay	50.98 (30.86,72.45)	50.98	0.01	0.01 (0.01,0.01)	0 (0,0.01)	0	0
Ireland	Vanuatu	49.02 (21.22,77.26)	49.02	0.03	0.03 (0.03,0.03)	0.01 (0,0.02)	0	0.01
Ireland	Venezuela	27.91 (10.89,44.65)	27.91	8.38	8.38 (8.33,8.43)	0.56 (0.22,1.13)	0	0.56
Ireland	Vietnam	18.64 (7.77,32.02)	18.64	11.65	11.65 (11.63,11.66)	1.09 (0.51,1.87)	0.3	1.09
Ireland	Virgin Islands, U.S.	45.88 (25.59,63.7)	45.88	0.3	0.3 (0.3,0.31)	0.13 (0.06,0.21)	0	0.13
Ireland	Yemen	50.54 (33.16,71.35)	50.54	0.02	0.02 (0.02,0.02)	0.01 (0,0.02)	0	0.01
Ireland	Zambia	40.9 (21.31,62.33)	40.9	1.18	1.18 (1.18,1.18)	0.48 (0.26,0.74)	0	0.48
Ireland	Zimbabwe	50.32 (31.81,69.39)	50.32	0.14	0.14 (0.14,0.14)	0.07 (0.04,0.1)	0	0.07
Italy	Afghanistan	51.9 (33.01,67.83)	51.9	0	0 (0,0)	0 (0,0)	0	0
Italy	Angola	9.63 (5.35,17.1)	9.63	14.76	14.76 (14.74,14.79)	1.3 (0.71,2.23)	0.4	1.3
Italy	Antigua and Barbuda	6.27 (3.17,10.16)	6.27	16.54	16.54 (16.52,16.56)	0.98 (0.48,1.64)	0	0.98
Italy	Argentina	27.94 (14.05,42.35)	27.94	12.84	12.84 (12.8,12.89)	0.7 (0.34,1.22)	0	0.7
Italy	Aruba	34.23 (20.94,48.92)	34.23	11.31	11.31 (11.16,11.45)	0.39 (0.18,0.84)	0	0.39
Italy	Bahamas	44.89 (30.45,61.05)	44.89	2.19	2.19 (2.15,2.23)	0.08 (0.01,0.34)	0	0.08
Italy	Bangladesh	25.89 (16.01,39.08)	25.89	74.58	74.58 (73.12,76.15)	2.45 (1.55,3.53)	1.9	2.45
Italy	Barbados	15.65 (7.56,26.35)	15.65	13.77	13.77 (13.73,13.8)	0.85 (0.42,1.63)	0	0.85
Italy	Belize	42.87 (23.98,62.26)	42.87	0.9	0.9 (0.9,0.9)	0.3 (0.15,0.55)	0	0.3
Italy	Benin	11.15 (5.63,19.64)	11.15	8.73	8.73 (8.72,8.74)	0.95 (0.49,1.57)	0	0.95
Italy	Bhutan	50.92 (15.56,81.65)	50.92	0.01	0.01 (0.01,0.01)	0 (0,0.01)	0	0
Italy	Bolivia	11.23 (5.02,20.63)	11.23	20.44	20.44 (20.4,20.48)	0.96 (0.5,1.58)	0	0.96
Italy	Brazil	0.17 (0.1,0.29)	0.17	1505.58	1505.58 (1496.85,1513.28)	1.81 (1.12,2.94)	0.9	1.81
Italy	British Virgin Islands	47.42 (29.78,68.14)	47.42	0.07	0.07 (0.07,0.07)	0.03 (0.01,0.05)	0	0.03
Italy	Brunei	48.15 (29.57,66.99)	48.15	0.24	0.24 (0.24,0.24)	0.11 (0.05,0.17)	0	0.11
Italy	Burkina Faso	5.38 (2.53,9.63)	5.38	19.39	19.39 (19.37,19.41)	1.06 (0.49,1.81)	0.1	1.06
Italy	Burundi	19.12 (10.11,30.43)	19.12	4.97	4.97 (4.96,4.98)	0.95 (0.49,1.51)	0	0.95
Italy	Cambodia	13.9 (6.6,24.38)	13.9	13.42	13.42 (13.39,13.44)	1.74 (0.94,2.72)	0.8	1.74
Italy	Cameroon	6.78 (3.02,13.08)	6.78	25.9	25.9 (25.79,26.02)	0.98 (0.47,1.7)	0	0.98
Italy	Cape Verde	5.27 (2.02,11.72)	5.27	37.07	37.07 (37.01,37.13)	0.98 (0.4,1.71)	0	0.98
Italy	Central African Republic	31.01 (17.75,46.93)	31.01	2.65	2.65 (2.65,2.66)	0.79 (0.47,1.22)	0	0.79
Italy	Chad	43.68 (25.02,58.48)	43.68	0.94	0.94 (0.94,0.94)	0.4 (0.24,0.56)	0	0.4
Italy	Chile	2.25 (1.11,4.07)	2.25	52.38	52.38 (52.33,52.42)	0.97 (0.48,1.6)	0	0.97
Italy	Colombia	37.51 (24.12,52.33)	37.51	1.74	1.74 (1.74,1.74)	0.37 (0.15,0.76)	0	0.37
Italy	Comoros	46.64 (22.45,69.82)	46.64	0.53	0.53 (0.53,0.53)	0.23 (0.1,0.39)	0	0.23
Italy	Costa Rica	4.39 (2.12,7.12)	4.39	30.12	30.12 (30.07,30.18)	1.28 (0.64,2.18)	0.2	1.28
Italy	Côte d'Ivoire	5.72 (1.41,13.07)	5.72	90.52	90.52 (90.3,90.74)	1.06 (0.54,1.94)	0.1	1.06
Italy	Cuba	4.07 (2.26,7.21)	4.07	132.15	132.15 (131.96,132.34)	4.96 (3.57,6.3)	4	4.96
Italy	Democratic Republic of the Congo	5.47 (2.61,9.21)	5.47	18	18 (17.97,18.03)	0.99 (0.47,1.66)	0	0.99
Italy	Djibouti	36.79 (22.26,59.67)	36.79	1.45	1.45 (1.45,1.45)	0.53 (0.31,0.84)	0	0.53
Italy	Dominican Republic	1.02 (0.62,1.7)	1.02	371.85	371.85 (370.7,373.02)	3.52 (2.43,4.91)	2.5	3.52
Italy	East Timor	49.02 (33.12,64.36)	49.02	0.04	0.04 (0.04,0.04)	0.02 (0.01,0.03)	0	0.02
Italy	Ecuador	4.22 (1.41,10.7)	4.22	117.55	117.55 (117.06,118.19)	1.24 (0.62,2.11)	0.2	1.24
Italy	Egypt	48.64 (31.19,68.17)	48.64	0.03	0.03 (0.03,0.03)	0.02 (0.01,0.02)	0	0.02
Italy	El Salvador	7.71 (3.58,17.39)	7.71	27.66	27.66 (27.62,27.7)	1.11 (0.55,2)	0.1	1.11
Italy	Equatorial Guinea	19.61 (10.21,32.73)	19.61	4.78	4.78 (4.78,4.79)	0.93 (0.47,1.57)	0	0.93
Italy	Eritrea	9.86 (4.17,16.8)	9.86	11.25	11.25 (11.24,11.26)	1.01 (0.42,1.66)	0	1.01
Italy	Ethiopia	2.26 (1.15,4.04)	2.26	52.76	52.76 (52.7,52.83)	0.97 (0.49,1.56)	0	0.97
Italy	Fiji	35.36 (19.52,49.2)	35.36	8.47	8.47 (8.45,8.5)	0.39 (0.15,0.87)	0	0.39
Italy	French Guiana	35.45 (21.73,49.6)	35.45	6.1	6.1 (5.98,6.27)	0.41 (0.19,0.83)	0	0.41
Italy	French Polynesia	24.62 (12.1,37.89)	24.62	12.17	12.17 (12.09,12.23)	1.62 (0.8,2.7)	0.9	1.62
Italy	Gabon	17.3 (8.27,28.83)	17.3	5.53	5.53 (5.53,5.54)	0.91 (0.44,1.58)	0	0.91
Italy	Gambia	24.23 (14.21,39.45)	24.23	3.87	3.87 (3.87,3.87)	0.82 (0.46,1.35)	0	0.82
Italy	Ghana	1.8 (0.86,3.1)	1.8	56.85	56.85 (56.77,56.92)	1 (0.49,1.72)	0	1
Italy	Grenada	33.89 (20.63,48.83)	33.89	2.5	2.5 (2.48,2.51)	0.57 (0.31,0.98)	0	0.57
Italy	Guadeloupe	33.06 (19.74,48.3)	33.06	10.51	10.51 (10.4,10.65)	0.46 (0.2,0.84)	0	0.46
Italy	Guatemala	15.07 (6.94,24.95)	15.07	10.99	10.99 (10.95,11.04)	0.87 (0.47,1.55)	0	0.87
Italy	Guinea	15.1 (7.58,28.29)	15.1	7.1	7.1 (7.09,7.1)	0.93 (0.47,1.75)	0	0.93
Italy	Guinea-Bissau	26.68 (13.8,42.33)	26.68	3.34	3.34 (3.34,3.34)	0.85 (0.44,1.37)	0	0.85
Italy	Guyana	47.1 (28.48,64.71)	47.1	0.53	0.53 (0.52,0.53)	0.2 (0.09,0.41)	0.1	0.2
Italy	Haiti	40.28 (24.77,55.49)	40.28	2.88	2.88 (2.85,2.91)	0.43 (0.14,0.92)	0.2	0.43
Italy	Honduras	21.67 (10.17,32.5)	21.67	9.64	9.64 (9.6,9.68)	0.78 (0.42,1.26)	0	0.78
Italy	India	7.61 (3.64,12.22)	7.61	1117.9	1117.9 (1115.31,1120.73)	5.02 (3.75,6.52)	4.2	5.02
Italy	Indonesia	1.28 (0.72,2.14)	1.28	266.25	266.25 (265.55,266.96)	1.92 (1.19,3.04)	0.9	1.92
Italy	Iran	50.55 (32.09,67.71)	50.55	0	0 (0,0)	0 (0,0)	0	0
Italy	Jamaica	11.95 (3.64,21.69)	11.95	33.84	33.84 (33.58,34.07)	0.86 (0.42,1.75)	0	0.86
Italy	Kenya	1 (0.44,1.81)	1	96.07	96.07 (95.92,96.21)	0.94 (0.4,1.68)	0	0.94
Italy	Kiribati	44.36 (7.38,87.77)	44.36	0.52	0.52 (0.49,0.55)	0.18 (0.01,0.49)	0	0.18
Italy	Laos	40.56 (23.74,55.13)	40.56	2.12	2.12 (2.11,2.13)	0.52 (0.28,1.04)	0.1	0.52
Italy	Liberia	34.66 (22.04,53.04)	34.66	1.83	1.83 (1.83,1.83)	0.63 (0.39,0.97)	0	0.63
Italy	Macao	49.51 (33.87,65.25)	49.51	0	0 (0,0)	0 (0,0)	0	0
Italy	Madagascar	2.39 (1.21,5.18)	2.39	49.37	49.37 (49.3,49.44)	0.92 (0.47,1.7)	0	0.92
Italy	Malawi	37.41 (23.17,54.66)	37.41	1.4	1.4 (1.39,1.4)	0.51 (0.31,0.76)	0	0.51
Italy	Malaysia	1.46 (0.45,3.23)	1.46	148.25	148.25 (147.95,148.6)	0.97 (0.45,1.67)	0	0.97
Italy	Maldives	1.89 (1.34,2.71)	1.89	232.4	232.4 (232.08,232.71)	5.79 (4.2,7.74)	4.9	5.79
Italy	Mali	13.91 (6.23,23.97)	13.91	7.71	7.71 (7.7,7.72)	1.06 (0.47,1.78)	0.1	1.06
Italy	Martinique	38.93 (22.5,52.93)	38.93	9.6	9.6 (9.46,9.79)	0.33 (0.15,0.72)	0	0.33
Italy	Mauritius	0.82 (0.47,1.54)	0.82	118.38	118.38 (118.12,118.61)	0.96 (0.51,1.72)	0	0.96
Italy	Mayotte	51.19 (30.96,71.36)	51.19	0.03	0.03 (0.03,0.03)	0.02 (0.01,0.02)	0	0.02
Italy	Mexico	1.69 (1.06,2.91)	1.69	174.06	174.06 (173.71,174.48)	3.35 (2.37,4.61)	2.4	3.35
Italy	Micronesia	50.15 (20.48,80.56)	50.15	0.03	0.03 (0.03,0.03)	0.01 (0,0.02)	0	0.01
Italy	Mozambique	25.5 (14.21,38.01)	25.5	4.09	4.09 (4.08,4.09)	0.84 (0.44,1.34)	0	0.84
Italy	Myanmar	5.46 (2.62,10.77)	5.46	20.79	20.79 (20.78,20.81)	0.91 (0.46,1.58)	0	0.91
Italy	Namibia	36.36 (20.59,50.12)	36.36	1.87	1.87 (1.87,1.88)	0.55 (0.29,0.83)	0	0.55
Italy	Nepal	29.04 (14.71,44.6)	29.04	13.17	13.17 (12.97,13.39)	0.64 (0.3,1.12)	0	0.64
Italy	New Caledonia	44.18 (26.01,61.38)	44.18	0.71	0.71 (0.71,0.72)	0.23 (0.08,0.47)	0	0.23
Italy	Nicaragua	23.31 (9.38,37.59)	23.31	5.37	5.37 (5.36,5.39)	0.76 (0.33,1.48)	0	0.76
Italy	Niger	34.62 (20.29,48.58)	34.62	1.98	1.98 (1.98,1.98)	0.66 (0.38,0.96)	0	0.66
Italy	Nigeria	2.76 (1.59,4.68)	2.76	58.79	58.79 (58.72,58.84)	1.69 (0.99,2.91)	0.8	1.69
Italy	Oman	42.57 (24.16,59.03)	42.57	0.97	0.97 (0.97,0.97)	0.4 (0.23,0.59)	0	0.4
Italy	Pakistan	9.53 (4.89,18.12)	9.53	12.58	12.58 (12.58,12.59)	1.12 (0.59,2.05)	0.1	1.12
Italy	Panama	5.28 (2.37,9.73)	5.28	28.94	28.94 (28.9,28.98)	0.95 (0.51,1.53)	0	0.95
Italy	Papua New Guinea	46.86 (30.09,59.72)	46.86	1.3	1.3 (1.27,1.35)	0.08 (0.01,0.43)	0	0.08
Italy	Paraguay	42.83 (27.21,61.15)	42.83	0.85	0.85 (0.85,0.86)	0.33 (0.19,0.54)	0	0.33
Italy	Peru	0.81 (0.3,1.42)	0.81	183.01	183.01 (182.37,183.8)	1.01 (0.47,1.59)	0	1.01
Italy	Philippines	0.79 (0.5,1.44)	0.79	369.8	369.8 (368.16,371.23)	3.92 (2.74,5.32)	2.9	3.92
Italy	Puerto Rico	30.09 (14.96,43.5)	30.09	6.64	6.64 (6.56,6.72)	0.62 (0.27,1.28)	0.1	0.62
Italy	Republic of Congo	7.02 (2.73,13.96)	7.02	14.5	14.5 (14.48,14.52)	0.98 (0.38,1.79)	0	0.98
Italy	Reunion	15.7 (7.06,25.79)	15.7	6.59	6.59 (6.57,6.6)	0.97 (0.44,1.56)	0	0.97
Italy	Rwanda	12.21 (5.31,19.96)	12.21	8.24	8.24 (8.22,8.26)	0.97 (0.45,1.62)	0	0.97
Italy	Saint Lucia	33.75 (19.72,53.34)	33.75	2.02	2.02 (2.02,2.02)	0.65 (0.34,1.06)	0	0.65
Italy	Saint Vincent and the Grenadines	45.1 (24.8,65.62)	45.1	0.62	0.62 (0.62,0.62)	0.28 (0.15,0.41)	0	0.28
Italy	Samoa	43.34 (20.72,68.5)	43.34	0.99	0.99 (0.96,1.03)	0.19 (0.05,0.71)	0	0.19
Italy	Sao Tome and Principe	45.33 (27.14,63.54)	45.33	0.54	0.54 (0.54,0.54)	0.24 (0.14,0.34)	0	0.24
Italy	Senegal	0.8 (0.42,1.44)	0.8	133.8	133.8 (133.7,133.92)	1.07 (0.56,1.87)	0.1	1.07
Italy	Seychelles	1.77 (0.99,3.17)	1.77	58.34	58.34 (58.25,58.43)	0.98 (0.52,1.77)	0	0.98
Italy	Sierra Leone	21.31 (10.91,36.57)	21.31	4.27	4.27 (4.26,4.27)	0.9 (0.48,1.57)	0	0.9
Italy	Singapore	1.76 (0.75,3.47)	1.76	88.01	88.01 (87.78,88.23)	0.97 (0.48,1.8)	0	0.97
Italy	Solomon Islands	48.83 (24.97,71.68)	48.83	0.07	0.07 (0.07,0.08)	0.04 (0.01,0.07)	0	0.04
Italy	Somalia	42.17 (24.59,56.35)	42.17	1.07	1.07 (1.06,1.07)	0.42 (0.2,0.62)	0	0.42
Italy	South Sudan	31.29 (17.67,47.52)	31.29	2.57	2.57 (2.56,2.57)	0.74 (0.41,1.19)	0	0.74
Italy	Sri Lanka	1.03 (0.53,1.7)	1.03	199.52	199.52 (199.28,199.73)	1.89 (1.04,2.87)	0.9	1.89
Italy	Sudan	48.15 (28.95,65.23)	48.15	5.49	5.49 (5.38,5.58)	0.08 (0,0.47)	0.4	0.08
Italy	Suriname	44.29 (25.09,60.22)	44.29	1.03	1.03 (1.02,1.05)	0.26 (0.1,0.55)	0	0.26
Italy	Tanzania	1.48 (0.67,2.67)	1.48	78.61	78.61 (78.51,78.73)	1.01 (0.44,1.84)	0	1.01
Italy	Thailand	0.93 (0.73,1.24)	0.93	885.01	885.01 (883.17,887.23)	9.07 (7.37,11.34)	8.2	9.07
Italy	Togo	12.08 (6.16,21.85)	12.08	8.49	8.49 (8.48,8.51)	0.98 (0.51,1.67)	0	0.98
Italy	Tonga	51.75 (25.67,73.11)	51.75	0.03	0.03 (0.03,0.03)	0.01 (0,0.02)	0	0.01
Italy	Trinidad and Tobago	13.4 (7.3,23.89)	13.4	7.66	7.66 (7.65,7.66)	1 (0.5,1.66)	0	1
Italy	Uganda	8.8 (3.79,14.21)	8.8	11.81	11.81 (11.79,11.83)	0.96 (0.42,1.62)	0	0.96
Italy	Uruguay	50.18 (32.04,67.07)	50.18	0.14	0.14 (0.14,0.14)	0.05 (0,0.13)	0	0.05
Italy	Vanuatu	50.67 (31.11,70.08)	50.67	0.11	0.11 (0.11,0.11)	0.05 (0.02,0.09)	0	0.05
Italy	Venezuela	2.65 (0.64,8.56)	2.65	288.93	288.93 (286.94,291.16)	1.46 (0.71,2.5)	0.5	1.46
Italy	Vietnam	2.84 (1.28,5.2)	2.84	59.76	59.76 (59.69,59.82)	1.19 (0.58,2.12)	0.2	1.19
Italy	Virgin Islands, U.S.	43.4 (26.65,61.91)	43.4	0.7	0.7 (0.69,0.71)	0.22 (0.08,0.41)	0	0.22
Italy	Yemen	48.09 (30.39,64.36)	48.09	0.48	0.48 (0.47,0.48)	0.08 (0.01,0.34)	0	0.08
Italy	Zambia	32.72 (19.56,49.9)	32.72	2.25	2.25 (2.24,2.25)	0.71 (0.41,1.1)	0	0.71
Italy	Zimbabwe	45.47 (28.7,62.21)	45.47	0.52	0.52 (0.52,0.52)	0.22 (0.14,0.33)	0	0.22
Japan	Afghanistan	48.93 (32.13,67.96)	48.93	0	0 (0,0)	0 (0,0)	0	0
Japan	American Samoa	48.6 (30.55,66.5)	48.6	0.08	0.08 (0.08,0.08)	0.04 (0.02,0.06)	0	0.04
Japan	Angola	34.85 (20.41,51.54)	34.85	2.1	2.1 (2.1,2.11)	0.65 (0.35,1)	0	0.65
Japan	Antigua and Barbuda	48.64 (29.36,65.95)	48.64	0.21	0.21 (0.21,0.21)	0.1 (0.05,0.14)	0	0.1
Japan	Argentina	43.93 (29,58.06)	43.93	1.05	1.05 (1.05,1.06)	0.18 (0.09,0.47)	0	0.18
Japan	Aruba	49.09 (29.83,67.93)	49.09	0.07	0.07 (0.07,0.07)	0.03 (0.01,0.06)	0	0.03
Japan	Bahamas	48.3 (31.34,68.96)	48.3	0.12	0.12 (0.12,0.12)	0.04 (0,0.11)	0	0.04
Japan	Bangladesh	54.05 (44.87,65.34)	54.05	37	37 (36.28,37.76)	3.2 (2.31,4.17)	3.7	3.2
Japan	Barbados	45.78 (27.32,63.54)	45.78	0.48	0.48 (0.48,0.48)	0.21 (0.1,0.32)	0	0.21
Japan	Belize	44.49 (29.74,62.48)	44.49	0.71	0.71 (0.71,0.71)	0.29 (0.17,0.46)	0.1	0.29
Japan	Benin	42.58 (24.43,60.31)	42.58	1.25	1.25 (1.25,1.25)	0.51 (0.31,0.71)	0.1	0.51
Japan	Bhutan	49.88 (32.03,65.97)	49.88	0.17	0.17 (0.17,0.17)	0.07 (0.02,0.14)	0	0.07
Japan	Bolivia	24.87 (13.34,38.57)	24.87	6.88	6.88 (6.86,6.89)	0.66 (0.31,1.27)	0	0.66
Japan	Brazil	1.09 (0.72,1.5)	1.09	279.77	279.77 (278.43,280.98)	2.99 (2.12,3.93)	2	2.99
Japan	British Virgin Islands	52.1 (22.9,78.6)	52.1	0.01	0.01 (0.01,0.01)	0.01 (0,0.01)	0	0.01
Japan	Brunei	21.54 (10.61,31.87)	21.54	15.6	15.6 (15.46,15.78)	0.68 (0.31,1.23)	0	0.68
Japan	Burkina Faso	40.34 (27.09,56.64)	40.34	1.39	1.39 (1.39,1.39)	0.55 (0.35,0.77)	0.1	0.55
Japan	Burundi	47.1 (28.05,65.05)	47.1	0.28	0.28 (0.28,0.28)	0.12 (0.05,0.2)	0	0.12
Japan	Cambodia	4.21 (3.54,5)	4.21	312.01	312.01 (311.62,312.39)	13.29 (11.25,15.63)	12.2	13.29
Japan	Cameroon	35.5 (18.51,51.57)	35.5	2.36	2.36 (2.35,2.38)	0.55 (0.27,0.93)	0	0.55
Japan	Cape Verde	49.48 (32.02,64.64)	49.48	0.06	0.06 (0.06,0.06)	0.03 (0.02,0.04)	0	0.03
Japan	Central African Republic	49.49 (31.6,66.08)	49.49	0.03	0.03 (0.03,0.03)	0.02 (0.01,0.02)	0	0.02
Japan	Chad	50.44 (29.53,68.8)	50.44	0.06	0.06 (0.06,0.06)	0.03 (0.02,0.04)	0	0.03
Japan	Chile	8.99 (5.04,14.83)	8.99	12.42	12.42 (12.41,12.43)	0.99 (0.56,1.7)	0	0.99
Japan	Colombia	50.38 (30.74,69.78)	50.38	0.22	0.22 (0.22,0.22)	0.1 (0.04,0.17)	0.2	0.1
Japan	Comoros	48.07 (27.46,70.15)	48.07	0.17	0.17 (0.17,0.17)	0.08 (0.04,0.13)	0	0.08
Japan	Costa Rica	14.64 (7.19,25.47)	14.64	6.87	6.87 (6.86,6.88)	0.94 (0.48,1.56)	0	0.94
Japan	Côte d'Ivoire	34.15 (20.99,49.13)	34.15	3.23	3.23 (3.23,3.24)	0.69 (0.36,1.21)	0.2	0.69
Japan	Cuba	19.93 (10.87,31.47)	19.93	10.54	10.54 (10.53,10.56)	0.78 (0.47,1.37)	0	0.78
Japan	Democratic Republic of the Congo	38.02 (22.81,55.99)	38.02	1.92	1.92 (1.92,1.93)	0.72 (0.44,1.05)	0.2	0.72
Japan	Djibouti	46.84 (29.62,67.34)	46.84	0.5	0.5 (0.5,0.51)	0.23 (0.13,0.35)	0.1	0.23
Japan	Dominican Republic	18.01 (9.39,28.78)	18.01	10.73	10.73 (10.7,10.77)	0.86 (0.42,1.41)	0	0.86
Japan	East Timor	51.93 (35.38,65.78)	51.93	1.79	1.79 (1.79,1.8)	0.9 (0.55,1.2)	0.8	0.9
Japan	Ecuador	20.1 (10.82,30.47)	20.1	7.04	7.04 (7.01,7.07)	0.77 (0.4,1.31)	0	0.77
Japan	Egypt	48.83 (29.97,66.33)	48.83	0	0 (0,0)	0 (0,0)	0	0
Japan	El Salvador	27.93 (15.7,43.51)	27.93	3.59	3.59 (3.58,3.59)	0.72 (0.4,1.28)	0	0.72
Japan	Equatorial Guinea	45.84 (27.92,61.57)	45.84	0.45	0.45 (0.45,0.45)	0.2 (0.11,0.28)	0	0.2
Japan	Eritrea	49.79 (33.17,68.29)	49.79	0.15	0.15 (0.15,0.15)	0.07 (0.04,0.11)	0	0.07
Japan	Ethiopia	17.63 (7.23,29.62)	17.63	7.5	7.5 (7.5,7.51)	0.87 (0.47,1.51)	0	0.87
Japan	Fiji	22.91 (12.3,35.36)	22.91	43.1	43.1 (42.48,43.93)	1.53 (0.98,2.39)	0.9	1.53
Japan	French Guiana	45.19 (29.24,60.9)	45.19	0.77	0.77 (0.75,0.79)	0.09 (0.02,0.4)	0	0.09
Japan	French Polynesia	28.04 (19.27,36.62)	28.04	69.04	69.04 (68.64,69.41)	1.32 (0.74,2.27)	1.3	1.32
Japan	Gabon	39.68 (24.06,56.66)	39.68	1.13	1.13 (1.13,1.13)	0.45 (0.26,0.65)	0	0.45
Japan	Gambia	48.63 (27.46,68.06)	48.63	0.07	0.07 (0.07,0.07)	0.03 (0.02,0.05)	0	0.03
Japan	Ghana	12.83 (6.42,23.2)	12.83	7.54	7.54 (7.53,7.55)	0.95 (0.51,1.66)	0	0.95
Japan	Grenada	49.57 (29.43,69.12)	49.57	0.12	0.12 (0.12,0.12)	0.06 (0.02,0.08)	0	0.06
Japan	Guadeloupe	44.69 (27.56,59.93)	44.69	1.04	1.04 (1.03,1.05)	0.09 (0.02,0.4)	0	0.09
Japan	Guatemala	30 (16.35,48.76)	30	3.69	3.69 (3.68,3.71)	0.76 (0.43,1.23)	0.1	0.76
Japan	Guinea	38.19 (22.8,53.66)	38.19	1.77	1.77 (1.77,1.77)	0.53 (0.28,0.9)	0	0.53
Japan	Guinea-Bissau	50.05 (24.71,74.95)	50.05	0.03	0.03 (0.03,0.03)	0.01 (0.01,0.02)	0	0.01
Japan	Guyana	45.92 (26.5,62.18)	45.92	0.54	0.54 (0.54,0.55)	0.16 (0.04,0.38)	0	0.16
Japan	Haiti	44.32 (26.69,59.27)	44.32	1.55	1.55 (1.53,1.58)	0.42 (0.16,0.88)	0.2	0.42
Japan	Honduras	37.42 (24.92,54.02)	37.42	1.81	1.81 (1.8,1.82)	0.46 (0.23,0.8)	0	0.46
Japan	India	12.06 (11.22,12.78)	12.06	1162.01	1162.01 (1158.88,1165.19)	20.13 (17.64,22.83)	22	20.13
Japan	Indonesia	3.58 (3.27,3.92)	3.58	1525.82	1525.82 (1522.63,1528.96)	52.56 (47.95,57.18)	51.7	52.56
Japan	Iran	50.87 (31.37,66.11)	50.87	0	0 (0,0)	0 (0,0)	0	0
Japan	Jamaica	40.5 (25.88,56.25)	40.5	3.31	3.31 (3.28,3.33)	0.92 (0.52,1.39)	0.6	0.92
Japan	Kenya	6.85 (4.13,11.34)	6.85	18.71	18.71 (18.68,18.73)	1.26 (0.77,2.04)	0.3	1.26
Japan	Kiribati	48.53 (27.91,67.34)	48.53	0.28	0.28 (0.27,0.3)	0.06 (0,0.26)	0	0.06
Japan	Laos	23.45 (15.03,34.8)	23.45	23.36	23.36 (23.27,23.47)	3.26 (2.4,4.39)	2.3	3.26
Japan	Liberia	48.39 (30.77,65.28)	48.39	0.15	0.15 (0.15,0.15)	0.07 (0.04,0.1)	0	0.07
Japan	Macao	43.89 (27.64,64.77)	43.89	0.7	0.7 (0.7,0.7)	0.3 (0.18,0.46)	0	0.3
Japan	Madagascar	28.9 (15.44,44.31)	28.9	3.2	3.2 (3.19,3.2)	0.83 (0.45,1.36)	0.1	0.83
Japan	Malawi	42.42 (23.15,64.11)	42.42	0.75	0.75 (0.75,0.75)	0.32 (0.14,0.5)	0	0.32
Japan	Malaysia	1.1 (0.86,1.43)	1.1	1841.38	1841.38 (1837.68,1845.65)	15.51 (13.36,17.89)	14.6	15.51
Japan	Maldives	2.45 (1.83,3.45)	2.45	167.54	167.54 (167.32,167.75)	4.37 (3.27,6)	3.5	4.37
Japan	Mali	46.36 (26.98,63.81)	46.36	0.52	0.52 (0.52,0.52)	0.24 (0.14,0.32)	0	0.24
Japan	Martinique	46.04 (31.12,61.14)	46.04	0.82	0.82 (0.81,0.82)	0.14 (0.02,0.38)	0	0.14
Japan	Mauritius	21.13 (9.59,36.06)	21.13	4.91	4.91 (4.9,4.92)	0.88 (0.4,1.55)	0	0.88
Japan	Mayotte	51.14 (22.23,75.94)	51.14	0.02	0.02 (0.02,0.02)	0.01 (0,0.01)	0	0.01
Japan	Mexico	1.75 (0.84,3.45)	1.75	103.94	103.94 (103.77,104.16)	1.38 (0.76,2.22)	0.4	1.38
Japan	Micronesia	6.28 (3.09,10.7)	6.28	15.98	15.98 (15.95,16.01)	0.98 (0.49,1.65)	0	0.98
Japan	Mozambique	41.85 (27.16,57.01)	41.85	1.02	1.02 (1.02,1.03)	0.34 (0.15,0.56)	0	0.34
Japan	Myanmar	4.46 (3.69,5.63)	4.46	167.84	167.84 (167.71,167.98)	7.79 (6.59,9.65)	6.8	7.79
Japan	Namibia	46.12 (30.8,66.47)	46.12	0.3	0.3 (0.3,0.3)	0.14 (0.09,0.2)	0	0.14
Japan	Nepal	13.62 (7.17,23.56)	13.62	92.05	92.05 (90.65,93.52)	2.14 (1.28,3.09)	1.3	2.14
Japan	New Caledonia	20.82 (11.68,32.63)	20.82	125.6	125.6 (123.82,127.31)	0.82 (0.47,1.43)	0.3	0.82
Japan	Nicaragua	33.83 (17.59,47.72)	33.83	2.27	2.27 (2.27,2.28)	0.62 (0.29,0.95)	0	0.62
Japan	Niger	46.31 (30.28,62.35)	46.31	0.41	0.41 (0.41,0.41)	0.19 (0.12,0.27)	0	0.19
Japan	Nigeria	18.73 (9.86,29.67)	18.73	6.37	6.37 (6.36,6.37)	1.13 (0.6,1.89)	0.2	1.13
Japan	Oman	48.76 (32.38,65.82)	48.76	0.14	0.14 (0.14,0.14)	0.07 (0.05,0.1)	0	0.07
Japan	Pakistan	28.42 (16.28,42.71)	28.42	4.11	4.11 (4.1,4.11)	1.14 (0.64,1.69)	0.3	1.14
Japan	Panama	23.14 (10.84,34.19)	23.14	5.09	5.09 (5.08,5.1)	0.83 (0.4,1.43)	0	0.83
Japan	Papua New Guinea	44.24 (28.43,59.43)	44.24	19.47	19.47 (19.15,20.11)	0.17 (0.03,0.51)	0.2	0.17
Japan	Paraguay	56.96 (42.07,71.86)	56.96	0.11	0.11 (0.11,0.11)	0.06 (0.04,0.08)	0.4	0.06
Japan	Peru	3.38 (1.8,6.54)	3.38	68.29	68.29 (68.07,68.55)	1.36 (0.73,2.25)	0.4	1.36
Japan	Philippines	2.33 (2.08,2.6)	2.33	3364.78	3364.78 (3351.31,3377.58)	51.3 (47.65,56.15)	50.6	51.3
Japan	Puerto Rico	38.86 (23.52,56)	38.86	1.61	1.61 (1.59,1.63)	0.32 (0.14,0.73)	0	0.32
Japan	Republic of Congo	47.31 (27.91,65.07)	47.31	0.28	0.28 (0.28,0.28)	0.13 (0.07,0.19)	0	0.13
Japan	Reunion	37.2 (23.23,56.23)	37.2	1.65	1.65 (1.65,1.66)	0.48 (0.29,0.86)	0	0.48
Japan	Rwanda	30.05 (17.73,43.58)	30.05	3.2	3.2 (3.19,3.21)	0.67 (0.35,1.19)	0.1	0.67
Japan	Saint Lucia	45.85 (27.86,64.97)	45.85	0.32	0.32 (0.32,0.32)	0.15 (0.08,0.21)	0	0.15
Japan	Saint Vincent and the Grenadines	48.59 (27.15,72.64)	48.59	0.11	0.11 (0.11,0.11)	0.05 (0.02,0.08)	0	0.05
Japan	Samoa	44.52 (28.43,60.18)	44.52	1.99	1.99 (1.93,2.08)	0.19 (0.06,0.42)	0	0.19
Japan	Sao Tome and Principe	48.59 (23.31,80.37)	48.59	0.01	0.01 (0.01,0.01)	0.01 (0,0.01)	0	0.01
Japan	Senegal	26.99 (15.81,41.26)	26.99	3.31	3.31 (3.3,3.31)	0.88 (0.46,1.31)	0	0.88
Japan	Seychelles	32.5 (17.3,51.08)	32.5	2.39	2.39 (2.39,2.39)	0.73 (0.36,1.17)	0	0.73
Japan	Sierra Leone	47.93 (30.26,67.64)	47.93	0.34	0.34 (0.34,0.34)	0.16 (0.1,0.22)	0	0.16
Japan	Singapore	0.52 (0.32,0.77)	0.52	989.73	989.73 (987.2,992.07)	3.64 (2.39,4.78)	2.6	3.64
Japan	Solomon Islands	44.09 (27.21,60.08)	44.09	2.34	2.34 (2.31,2.38)	0.43 (0.21,0.94)	0.3	0.43
Japan	Somalia	50.28 (28.23,72.03)	50.28	0.02	0.02 (0.02,0.02)	0.01 (0.01,0.02)	0	0.01
Japan	South Sudan	44.32 (24.13,64.15)	44.32	0.74	0.74 (0.74,0.74)	0.3 (0.14,0.48)	0	0.3
Japan	Sri Lanka	5.26 (4.1,6.82)	5.26	190.26	190.26 (189.8,190.74)	8.26 (6.68,10.24)	7.2	8.26
Japan	Sudan	45.14 (28.75,65.27)	45.14	1.93	1.93 (1.89,1.96)	0.07 (0,0.3)	0	0.07
Japan	Suriname	47.77 (32.02,66.88)	47.77	0.29	0.29 (0.29,0.3)	0.12 (0.03,0.23)	0	0.12
Japan	Tanzania	18.88 (12.13,27.9)	18.88	11.2	11.2 (11.18,11.21)	2.08 (1.31,3.1)	1.1	2.08
Japan	Thailand	0.95 (0.84,1.11)	0.95	4290.56	4290.56 (4281.34,4300.71)	28.82 (26.5,32.59)	28	28.82
Japan	Togo	47.33 (31.73,61.62)	47.33	0.35	0.35 (0.35,0.35)	0.16 (0.1,0.22)	0	0.16
Japan	Tonga	46.91 (29.77,66.05)	46.91	0.38	0.38 (0.37,0.38)	0.12 (0.04,0.29)	0	0.12
Japan	Trinidad and Tobago	33.6 (17.55,48.48)	33.6	2.32	2.32 (2.32,2.32)	0.69 (0.36,1.13)	0	0.69
Japan	Uganda	23.12 (12.07,36.85)	23.12	4.64	4.64 (4.63,4.65)	0.99 (0.55,1.6)	0.1	0.99
Japan	Uruguay	50.2 (32.8,68.98)	50.2	0.01	0.01 (0.01,0.01)	0 (0,0.01)	0	0
Japan	Vanuatu	39.63 (26.52,55.4)	39.63	1.9	1.9 (1.87,1.92)	0.29 (0.16,0.73)	0	0.29
Japan	Venezuela	20.78 (9.79,33.1)	20.78	12.68	12.68 (12.6,12.76)	0.83 (0.46,1.48)	0.1	0.83
Japan	Vietnam	0.91 (0.8,1.07)	0.91	1503.82	1503.82 (1502.37,1505.36)	16.36 (14.44,18.92)	15.6	16.36
Japan	Virgin Islands, U.S.	47.29 (31.21,64.02)	47.29	0.12	0.12 (0.12,0.12)	0.06 (0.03,0.09)	0	0.06
Japan	Yemen	49.25 (30.87,66.96)	49.25	0.12	0.12 (0.12,0.12)	0.04 (0.01,0.1)	0	0.04
Japan	Zambia	36.88 (23.21,54.87)	36.88	1.5	1.5 (1.5,1.5)	0.51 (0.28,0.77)	0	0.51
Japan	Zimbabwe	49.16 (29.54,66.26)	49.16	0.15	0.15 (0.15,0.15)	0.07 (0.04,0.11)	0	0.07
Lithuania	Angola	48.52 (3.59,96.85)	48.52	0.07	0.07 (0.07,0.07)	0.03 (0,0.07)	0	0.03
Lithuania	Antigua and Barbuda	46.83 (3.11,97.91)	46.83	0.03	0.03 (0.03,0.03)	0.01 (0,0.03)	0	0.01
Lithuania	Argentina	50.95 (0.93,96.98)	50.95	0.02	0.02 (0.02,0.02)	0.01 (0,0.02)	0	0.01
Lithuania	Aruba	48.7 (1.09,97.51)	48.7	0.05	0.05 (0.05,0.05)	0.02 (0,0.05)	0	0.02
Lithuania	Brazil	35.7 (2.62,92.86)	35.7	1.8	1.8 (1.78,1.82)	0.64 (0.05,1.66)	0	0.64
Lithuania	Burkina Faso	55.25 (4.41,98.26)	55.25	0.02	0.02 (0.02,0.02)	0.01 (0,0.02)	0	0.01
Lithuania	Cambodia	52.37 (2.82,97.64)	52.37	0.01	0.01 (0.01,0.01)	0 (0,0.01)	0	0
Lithuania	Chile	52.45 (2.23,98.13)	52.45	0.01	0.01 (0.01,0.01)	0.01 (0,0.01)	0	0.01
Lithuania	Colombia	47.89 (4,96.92)	47.89	0.01	0.01 (0.01,0.01)	0.01 (0,0.01)	0	0.01
Lithuania	Côte d'Ivoire	46.86 (2.51,95.01)	46.86	0.32	0.32 (0.32,0.32)	0.15 (0.01,0.31)	0	0.15
Lithuania	Djibouti	53.49 (2.19,96.91)	53.49	0.06	0.06 (0.06,0.06)	0.03 (0,0.06)	0	0.03
Lithuania	Dominican Republic	37.23 (2.16,93.17)	37.23	0.96	0.96 (0.96,0.97)	0.36 (0.02,0.89)	0	0.36
Lithuania	Ecuador	48.19 (3.18,96.71)	48.19	0.09	0.09 (0.09,0.09)	0.04 (0,0.09)	0	0.04
Lithuania	Egypt	56.77 (4.81,97.72)	56.77	0	0 (0,0)	0 (0,0)	0	0
Lithuania	Equatorial Guinea	54.4 (2.64,96.98)	54.4	0.07	0.07 (0.07,0.07)	0.04 (0,0.07)	0	0.04
Lithuania	Ethiopia	50.09 (3,97.1)	50.09	0.08	0.08 (0.08,0.08)	0.04 (0,0.07)	0	0.04
Lithuania	Fiji	44.61 (2.94,96.15)	44.61	0.28	0.28 (0.28,0.28)	0.12 (0.01,0.27)	0	0.12
Lithuania	Gabon	49.15 (2.41,98)	49.15	0.06	0.06 (0.06,0.06)	0.03 (0,0.06)	0	0.03
Lithuania	Gambia	50.94 (3.81,97.47)	50.94	0.01	0.01 (0.01,0.01)	0 (0,0.01)	0	0
Lithuania	Ghana	53.76 (1.3,98.76)	53.76	0.19	0.19 (0.19,0.19)	0.1 (0,0.19)	0	0.1
Lithuania	Guinea	53.33 (1.6,98.24)	53.33	0.04	0.04 (0.04,0.04)	0.02 (0,0.04)	0	0.02
Lithuania	India	58.23 (18.12,97.29)	58.23	4.93	4.93 (4.91,4.94)	2.86 (0.89,4.8)	0.5	2.86
Lithuania	Indonesia	48.65 (1.46,94.67)	48.65	0.34	0.34 (0.34,0.34)	0.17 (0,0.32)	0	0.17
Lithuania	Iran	51.06 (5.28,96.51)	51.06	0	0 (0,0)	0 (0,0)	0	0
Lithuania	Jamaica	51.15 (1.38,97.79)	51.15	0.08	0.08 (0.08,0.08)	0.04 (0,0.08)	0	0.04
Lithuania	Kenya	45.83 (4.29,97.89)	45.83	0.15	0.15 (0.15,0.16)	0.07 (0.01,0.15)	0	0.07
Lithuania	Liberia	49.24 (2.12,96.71)	49.24	0	0 (0,0)	0 (0,0)	0	0
Lithuania	Malaysia	47.41 (2.34,98.21)	47.41	0.13	0.13 (0.13,0.13)	0.06 (0,0.13)	0	0.06
Lithuania	Maldives	45.06 (3.1,94.15)	45.06	0.06	0.06 (0.06,0.06)	0.03 (0,0.06)	0	0.03
Lithuania	Mauritius	53.12 (2.5,95.14)	53.12	0.14	0.14 (0.14,0.14)	0.08 (0,0.14)	0	0.08
Lithuania	Mexico	36.88 (2.32,93.46)	36.88	0.81	0.81 (0.81,0.81)	0.3 (0.02,0.76)	0	0.3
Lithuania	Namibia	55.43 (3.63,97.94)	55.43	0.01	0.01 (0.01,0.01)	0.01 (0,0.01)	0	0.01
Lithuania	Nigeria	52.14 (4.41,97.03)	52.14	0.16	0.16 (0.16,0.16)	0.08 (0.01,0.16)	0	0.08
Lithuania	Oman	52.07 (2.46,97.78)	52.07	0.01	0.01 (0.01,0.01)	0 (0,0)	0	0
Lithuania	Panama	42.37 (2.2,95.92)	42.37	0.19	0.19 (0.19,0.19)	0.08 (0,0.18)	0	0.08
Lithuania	Peru	52.11 (3.35,98.28)	52.11	0.07	0.07 (0.07,0.07)	0.04 (0,0.07)	0	0.04
Lithuania	Philippines	51.3 (3.66,97.61)	51.3	0.03	0.03 (0.03,0.03)	0.01 (0,0.03)	0	0.01
Lithuania	Puerto Rico	49.16 (2.29,98.01)	49.16	0.01	0.01 (0.01,0.01)	0 (0,0.01)	0	0
Lithuania	Republic of Congo	45.93 (2.66,96.65)	45.93	0	0 (0,0)	0 (0,0)	0	0
Lithuania	Rwanda	47.87 (1.36,96.39)	47.87	0.02	0.02 (0.02,0.02)	0.01 (0,0.02)	0	0.01
Lithuania	Seychelles	46.09 (4.23,96.12)	46.09	0.08	0.08 (0.08,0.08)	0.04 (0,0.08)	0	0.04
Lithuania	Sierra Leone	51.79 (2.64,95.98)	51.79	0	0 (0,0)	0 (0,0)	0	0
Lithuania	Singapore	24.04 (0.44,82.27)	24.04	2.64	2.64 (2.62,2.65)	0.63 (0.01,2.18)	0	0.63
Lithuania	Sri Lanka	52.53 (5.04,96.35)	52.53	0.19	0.19 (0.19,0.19)	0.1 (0.01,0.19)	0	0.1
Lithuania	Sudan	51.21 (2.57,98.94)	51.21	0	0 (0,0)	0 (0,0)	0	0
Lithuania	Suriname	46.46 (2.08,97.87)	46.46	0	0 (0,0)	0 (0,0)	0	0
Lithuania	Tanzania	46.98 (2.64,97.82)	46.98	0.04	0.04 (0.04,0.04)	0.02 (0,0.04)	0	0.02
Lithuania	Thailand	7.06 (0.28,34.97)	7.06	9.28	9.28 (9.24,9.34)	0.65 (0.03,3.23)	0	0.65
Lithuania	Uganda	49.89 (3.07,97.63)	49.89	0.04	0.04 (0.04,0.04)	0.02 (0,0.04)	0	0.02
Lithuania	Venezuela	31.79 (1.17,96.02)	31.79	1.58	1.58 (1.57,1.6)	0.5 (0.02,1.52)	0	0.5
Lithuania	Vietnam	32.74 (1.6,93.9)	32.74	1.51	1.51 (1.5,1.51)	0.49 (0.02,1.41)	0	0.49
Lithuania	Zambia	46.15 (5.03,95.77)	46.15	0	0 (0,0)	0 (0,0)	0	0
Luxembourg	Afghanistan	54.47 (1.8,96.41)	54.47	0	0 (0,0)	0 (0,0)	0	0
Luxembourg	Angola	41.04 (2.07,94.82)	41.04	0.72	0.72 (0.72,0.72)	0.3 (0.01,0.68)	0	0.3
Luxembourg	Antigua and Barbuda	50.54 (2.18,97.62)	50.54	0.07	0.07 (0.07,0.07)	0.04 (0,0.07)	0	0.04
Luxembourg	Argentina	41.72 (1.92,96.35)	41.72	0.73	0.73 (0.73,0.73)	0.3 (0.01,0.7)	0	0.3
Luxembourg	Aruba	48.67 (3.29,97.51)	48.67	0.03	0.03 (0.03,0.03)	0.01 (0,0.03)	0	0.01
Luxembourg	Bahamas	54.45 (1.04,97.58)	54.45	0	0 (0,0)	0 (0,0)	0	0
Luxembourg	Bangladesh	53.55 (4.72,95.93)	53.55	0.04	0.04 (0.04,0.04)	0.02 (0,0.04)	0	0.02
Luxembourg	Barbados	38.96 (1.35,96.74)	38.96	0.32	0.32 (0.32,0.32)	0.13 (0,0.31)	0	0.13
Luxembourg	Belize	50.51 (1.45,95.82)	50.51	0.04	0.04 (0.04,0.04)	0.02 (0,0.04)	0	0.02
Luxembourg	Benin	45.21 (1.89,94.46)	45.21	0.52	0.52 (0.52,0.52)	0.24 (0.01,0.49)	0	0.24
Luxembourg	Bolivia	47.9 (1.03,95.86)	47.9	0.41	0.41 (0.41,0.41)	0.2 (0,0.39)	0	0.2
Luxembourg	Brazil	1.52 (0.08,7.98)	1.52	52.06	52.06 (51.46,52.88)	0.8 (0.04,4.13)	0	0.8
Luxembourg	British Virgin Islands	51.15 (2.1,96.74)	51.15	0	0 (0,0)	0 (0,0)	0	0
Luxembourg	Brunei	43.02 (3.4,95.95)	43.02	0	0 (0,0)	0 (0,0)	0	0
Luxembourg	Burkina Faso	42.75 (4,99.36)	42.75	0.64	0.64 (0.64,0.65)	0.28 (0.03,0.64)	0	0.28
Luxembourg	Burundi	51.1 (4.68,96.13)	51.1	0.03	0.03 (0.03,0.03)	0.01 (0,0.03)	0	0.01
Luxembourg	Cambodia	54.2 (4.88,95.17)	54.2	0.33	0.33 (0.33,0.34)	0.18 (0.02,0.32)	0	0.18
Luxembourg	Cameroon	41.65 (2.76,95.27)	41.65	0.79	0.79 (0.79,0.79)	0.33 (0.02,0.75)	0	0.33
Luxembourg	Cape Verde	3.91 (0.29,18.46)	3.91	17.35	17.35 (17.29,17.41)	0.68 (0.05,3.19)	0	0.68
Luxembourg	Central African Republic	53.77 (2.04,95.67)	53.77	0.11	0.11 (0.11,0.11)	0.06 (0,0.1)	0	0.06
Luxembourg	Chad	50.28 (4.58,97.45)	50.28	0.07	0.07 (0.07,0.07)	0.03 (0,0.07)	0	0.03
Luxembourg	Chile	37.91 (1.78,94.84)	37.91	0.97	0.97 (0.96,0.97)	0.37 (0.02,0.91)	0	0.37
Luxembourg	Colombia	45.54 (3.91,96.48)	45.54	0	0 (0,0)	0 (0,0)	0	0
Luxembourg	Comoros	49.5 (4.49,97.35)	49.5	0.01	0.01 (0.01,0.01)	0.01 (0,0.01)	0	0.01
Luxembourg	Costa Rica	40.9 (1.64,97.11)	40.9	1.07	1.07 (1.06,1.07)	0.44 (0.02,1.03)	0	0.44
Luxembourg	Côte d'Ivoire	41.02 (3.23,98.57)	41.02	0.93	0.93 (0.93,0.93)	0.38 (0.03,0.92)	0	0.38
Luxembourg	Cuba	77.22 (33.69,99.58)	77.22	1.56	1.56 (1.56,1.56)	1.21 (0.53,1.55)	0.5	1.21
Luxembourg	Democratic Republic of the Congo	45.64 (2.13,97.23)	45.64	0.55	0.55 (0.55,0.56)	0.25 (0.01,0.54)	0	0.25
Luxembourg	Djibouti	38.32 (1.14,95.81)	38.32	0.07	0.07 (0.07,0.07)	0.03 (0,0.07)	0	0.03
Luxembourg	Dominican Republic	26.7 (1.82,93.11)	26.7	1.84	1.84 (1.84,1.85)	0.49 (0.03,1.71)	0	0.49
Luxembourg	Ecuador	35.18 (0.57,96.22)	35.18	0.99	0.99 (0.99,1)	0.35 (0.01,0.96)	0	0.35
Luxembourg	Egypt	52.35 (3.12,97.86)	52.35	0	0 (0,0)	0 (0,0)	0	0
Luxembourg	El Salvador	49.55 (3.75,97.59)	49.55	0.09	0.09 (0.09,0.09)	0.04 (0,0.08)	0	0.04
Luxembourg	Equatorial Guinea	48.21 (1.57,97.2)	48.21	0.06	0.06 (0.06,0.06)	0.03 (0,0.06)	0	0.03
Luxembourg	Ethiopia	37.31 (2.53,96.3)	37.31	0.99	0.99 (0.99,0.99)	0.37 (0.02,0.95)	0	0.37
Luxembourg	Fiji	43.66 (2.27,96.04)	43.66	0.05	0.05 (0.05,0.05)	0.02 (0,0.05)	0	0.02
Luxembourg	French Guiana	49.2 (3.05,97.14)	49.2	0	0 (0,0)	0 (0,0)	0	0
Luxembourg	French Polynesia	53.58 (2.55,96.93)	53.58	0	0 (0,0)	0 (0,0)	0	0
Luxembourg	Gabon	47.27 (4.3,95.25)	47.27	0.36	0.36 (0.36,0.36)	0.17 (0.02,0.35)	0	0.17
Luxembourg	Ghana	35.58 (1.09,93.21)	35.58	1.35	1.35 (1.35,1.36)	0.48 (0.01,1.26)	0	0.48
Luxembourg	Grenada	49.84 (3.87,96.08)	49.84	0.02	0.02 (0.02,0.02)	0.01 (0,0.02)	0	0.01
Luxembourg	Guadeloupe	52.63 (3.36,96.84)	52.63	0	0 (0,0)	0 (0,0)	0	0
Luxembourg	Guatemala	44.5 (3.89,94.75)	44.5	0.16	0.16 (0.16,0.16)	0.07 (0.01,0.15)	0	0.07
Luxembourg	Guinea	48.22 (3.2,96.35)	48.22	0.36	0.36 (0.36,0.36)	0.17 (0.01,0.34)	0	0.17
Luxembourg	Guinea-Bissau	47.28 (2.54,96.99)	47.28	0.14	0.14 (0.14,0.14)	0.07 (0,0.14)	0	0.07
Luxembourg	Guyana	50.92 (3.76,98.58)	50.92	0	0 (0,0)	0 (0,0)	0	0
Luxembourg	Haiti	49.88 (2.19,97.18)	49.88	0	0 (0,0)	0 (0,0)	0	0
Luxembourg	Honduras	54.72 (4.57,98.08)	54.72	0.07	0.07 (0.07,0.07)	0.04 (0,0.07)	0	0.04
Luxembourg	India	2.23 (0.06,11.4)	2.23	28.47	28.47 (28.33,28.61)	0.64 (0.02,3.26)	0	0.64
Luxembourg	Indonesia	5.5 (0.16,26.41)	5.5	14.15	14.15 (14.07,14.25)	0.78 (0.02,3.72)	0	0.78
Luxembourg	Iran	50.74 (2.99,97.6)	50.74	0	0 (0,0)	0 (0,0)	0	0
Luxembourg	Jamaica	48.93 (4.12,96.04)	48.93	0.24	0.24 (0.24,0.24)	0.12 (0.01,0.23)	0	0.12
Luxembourg	Kenya	36.76 (1.47,87.04)	36.76	1.23	1.23 (1.22,1.23)	0.45 (0.02,1.07)	0	0.45
Luxembourg	Laos	50.81 (2.33,95.59)	50.81	0.06	0.06 (0.06,0.06)	0.03 (0,0.06)	0	0.03
Luxembourg	Liberia	53.32 (3.44,96.06)	53.32	0.04	0.04 (0.04,0.04)	0.02 (0,0.04)	0	0.02
Luxembourg	Madagascar	43.38 (1.24,94.79)	43.38	0.57	0.57 (0.57,0.57)	0.25 (0.01,0.54)	0	0.25
Luxembourg	Malawi	49.51 (1.98,97.04)	49.51	0.05	0.05 (0.05,0.05)	0.02 (0,0.04)	0	0.02
Luxembourg	Malaysia	16.27 (1.23,81.98)	16.27	3.95	3.95 (3.94,3.97)	0.64 (0.05,3.25)	0	0.64
Luxembourg	Maldives	28.73 (1.26,94.4)	28.73	1.6	1.6 (1.59,1.6)	0.46 (0.02,1.51)	0	0.46
Luxembourg	Mali	45.63 (2.47,97.74)	45.63	0.33	0.33 (0.33,0.33)	0.15 (0.01,0.32)	0	0.15
Luxembourg	Martinique	49.52 (1.92,97.34)	49.52	0	0 (0,0)	0 (0,0)	0	0
Luxembourg	Mauritius	21.75 (0.37,72.27)	21.75	4	4 (3.97,4.02)	0.87 (0.01,2.89)	0	0.87
Luxembourg	Mexico	29.95 (1.75,92.7)	29.95	2.23	2.23 (2.23,2.24)	0.67 (0.04,2.07)	0	0.67
Luxembourg	Mozambique	38.42 (1.67,96.67)	38.42	0.05	0.05 (0.05,0.06)	0.02 (0,0.05)	0	0.02
Luxembourg	Myanmar	44.52 (2.12,94.2)	44.52	0.24	0.24 (0.24,0.24)	0.11 (0.01,0.23)	0	0.11
Luxembourg	Namibia	48.13 (3.33,94.96)	48.13	0.11	0.11 (0.11,0.11)	0.05 (0,0.1)	0	0.05
Luxembourg	Nepal	45.75 (1.93,95.82)	45.75	0.24	0.24 (0.23,0.24)	0.11 (0,0.23)	0	0.11
Luxembourg	New Caledonia	47.35 (2.67,95.96)	47.35	0	0 (0,0)	0 (0,0)	0	0
Luxembourg	Nicaragua	43.38 (2.07,96.09)	43.38	0.38	0.38 (0.38,0.38)	0.16 (0.01,0.36)	0	0.16
Luxembourg	Niger	48.16 (2.37,96.12)	48.16	0.19	0.19 (0.19,0.19)	0.09 (0,0.19)	0	0.09
Luxembourg	Nigeria	40.18 (2.35,95.19)	40.18	0.67	0.67 (0.67,0.67)	0.27 (0.02,0.64)	0	0.27
Luxembourg	Oman	48.66 (1.2,98.47)	48.66	0.02	0.02 (0.02,0.02)	0.01 (0,0.02)	0	0.01
Luxembourg	Pakistan	53.93 (5.72,98.09)	53.93	0.04	0.04 (0.04,0.04)	0.02 (0,0.04)	0	0.02
Luxembourg	Panama	33.37 (1.69,96.66)	33.37	1.13	1.13 (1.13,1.14)	0.38 (0.02,1.1)	0	0.38
Luxembourg	Paraguay	46.91 (0.52,96.17)	46.91	0.02	0.02 (0.02,0.02)	0.01 (0,0.02)	0	0.01
Luxembourg	Peru	24.11 (0.98,87.54)	24.11	2.82	2.82 (2.8,2.83)	0.68 (0.03,2.46)	0	0.68
Luxembourg	Philippines	17.55 (0.55,83.25)	17.55	3.1	3.1 (3.09,3.12)	0.55 (0.02,2.59)	0	0.55
Luxembourg	Puerto Rico	52.45 (3.3,98.87)	52.45	0	0 (0,0)	0 (0,0)	0	0
Luxembourg	Republic of Congo	43.51 (1.34,98.46)	43.51	0.28	0.28 (0.27,0.28)	0.12 (0,0.27)	0	0.12
Luxembourg	Reunion	31.9 (1.4,91.37)	31.9	1.7	1.7 (1.69,1.71)	0.54 (0.02,1.55)	0	0.54
Luxembourg	Rwanda	45.99 (3.42,95.36)	45.99	0.54	0.54 (0.54,0.54)	0.25 (0.02,0.52)	0	0.25
Luxembourg	Saint Lucia	56.36 (7.64,95.96)	56.36	0.06	0.06 (0.06,0.06)	0.03 (0,0.06)	0	0.03
Luxembourg	Sao Tome and Principe	45.38 (3.01,97.65)	45.38	0.09	0.09 (0.09,0.09)	0.04 (0,0.09)	0	0.04
Luxembourg	Senegal	23.9 (1.92,84.25)	23.9	2.55	2.55 (2.54,2.55)	0.61 (0.05,2.15)	0	0.61
Luxembourg	Seychelles	42 (2.56,97)	42	0.59	0.59 (0.59,0.59)	0.25 (0.02,0.57)	0	0.25
Luxembourg	Sierra Leone	53.39 (2.45,98.83)	53.39	0.05	0.05 (0.05,0.05)	0.03 (0,0.05)	0	0.03
Luxembourg	Singapore	16.36 (0.53,83.62)	16.36	3.69	3.69 (3.67,3.7)	0.6 (0.02,3.08)	0	0.6
Luxembourg	South Sudan	46.98 (1.29,97.96)	46.98	0.03	0.03 (0.03,0.03)	0.01 (0,0.02)	0	0.01
Luxembourg	Sri Lanka	38.82 (1.51,95.07)	38.82	1.21	1.21 (1.21,1.21)	0.47 (0.02,1.15)	0	0.47
Luxembourg	Sudan	52.79 (2.12,98.38)	52.79	0	0 (0,0)	0 (0,0)	0	0
Luxembourg	Suriname	51.55 (4.26,98.83)	51.55	0	0 (0,0)	0 (0,0)	0	0
Luxembourg	Tanzania	32.19 (2.09,89.38)	32.19	1.67	1.67 (1.66,1.67)	0.54 (0.03,1.49)	0	0.54
Luxembourg	Thailand	4.58 (0.22,20.69)	4.58	15.19	15.19 (15.15,15.23)	0.7 (0.03,3.14)	0	0.7
Luxembourg	Togo	41.67 (2.57,96.94)	41.67	0.83	0.83 (0.82,0.83)	0.34 (0.02,0.8)	0	0.34
Luxembourg	Trinidad and Tobago	44.92 (3.09,98.06)	44.92	0.13	0.13 (0.13,0.13)	0.06 (0,0.12)	0	0.06
Luxembourg	Uganda	42.98 (0.97,94.2)	42.98	0.38	0.38 (0.38,0.38)	0.16 (0,0.36)	0	0.16
Luxembourg	Uruguay	44.52 (2.23,97.01)	44.52	0.01	0.01 (0.01,0.01)	0 (0,0.01)	0	0
Luxembourg	Venezuela	41.1 (3.84,94.13)	41.1	0.49	0.49 (0.49,0.5)	0.2 (0.02,0.46)	0	0.2
Luxembourg	Vietnam	28.71 (1.4,89.03)	28.71	2.01	2.01 (2.01,2.02)	0.58 (0.03,1.79)	0	0.58
Luxembourg	Virgin Islands, U.S.	50.08 (2.72,98.19)	50.08	0.01	0.01 (0.01,0.01)	0.01 (0,0.01)	0	0.01
Luxembourg	Zambia	42.51 (1.1,98.17)	42.51	0.06	0.06 (0.06,0.06)	0.03 (0,0.06)	0	0.03
Luxembourg	Zimbabwe	50.4 (1.54,96.68)	50.4	0.01	0.01 (0.01,0.01)	0 (0,0.01)	0	0
Malta	Afghanistan	49.06 (24.6,79.79)	49.06	0	0 (0,0)	0 (0,0)	0	0
Malta	Angola	47.99 (16.28,77.22)	47.99	0.18	0.18 (0.18,0.18)	0.09 (0.03,0.14)	0	0.09
Malta	Antigua and Barbuda	46.71 (16.38,79.63)	46.71	0.13	0.13 (0.13,0.13)	0.06 (0.02,0.11)	0	0.06
Malta	Argentina	46.59 (14.13,83.17)	46.59	0.11	0.11 (0.11,0.11)	0.05 (0,0.11)	0	0.05
Malta	Aruba	48.18 (14.39,79.7)	48.18	0	0 (0,0)	0 (0,0)	0	0
Malta	Bahamas	53.67 (15.16,83.25)	53.67	0	0 (0,0)	0 (0,0)	0	0
Malta	Bangladesh	48.28 (18.01,77.78)	48.28	0.08	0.08 (0.08,0.08)	0.04 (0.01,0.07)	0	0.04
Malta	Barbados	49.18 (16.2,80.83)	49.18	0.1	0.1 (0.1,0.1)	0.05 (0.01,0.08)	0	0.05
Malta	Belize	48.03 (3.07,96.88)	48.03	0.01	0.01 (0.01,0.01)	0 (0,0.01)	0	0
Malta	Benin	49.71 (12.82,83.05)	49.71	0.05	0.05 (0.05,0.05)	0.02 (0.01,0.04)	0	0.02
Malta	Bolivia	48.12 (15.77,80.72)	48.12	0.01	0.01 (0.01,0.01)	0.01 (0,0.01)	0	0.01
Malta	Brazil	8.45 (2.13,26.74)	8.45	13.48	13.48 (13.36,13.61)	0.91 (0.23,2.49)	0	0.91
Malta	British Virgin Islands	56 (14.35,87.13)	56	0	0 (0,0)	0 (0,0)	0	0
Malta	Brunei	47.73 (19.03,80.75)	47.73	0.01	0.01 (0.01,0.01)	0 (0,0.01)	0	0
Malta	Burkina Faso	47.16 (16.12,80.83)	47.16	0.19	0.19 (0.19,0.19)	0.09 (0.03,0.15)	0	0.09
Malta	Burundi	48.06 (1.56,96.59)	48.06	0	0 (0,0)	0 (0,0)	0	0
Malta	Cambodia	50.5 (22.17,79.4)	50.5	0.17	0.17 (0.17,0.17)	0.08 (0.04,0.14)	0	0.08
Malta	Cameroon	49.3 (18.34,82.51)	49.3	0.08	0.08 (0.08,0.08)	0.04 (0.01,0.07)	0	0.04
Malta	Cape Verde	48.72 (1.58,95.36)	48.72	0.01	0.01 (0.01,0.01)	0 (0,0.01)	0	0
Malta	Central African Republic	46.57 (1.44,96.15)	46.57	0.01	0.01 (0.01,0.01)	0.01 (0,0.01)	0	0.01
Malta	Chad	49.1 (19.03,83.6)	49.1	0.01	0.01 (0.01,0.01)	0.01 (0,0.01)	0	0.01
Malta	Chile	46.23 (14.77,78.98)	46.23	0.29	0.29 (0.29,0.29)	0.13 (0.05,0.23)	0	0.13
Malta	Colombia	49.86 (21.77,79.6)	49.86	0	0 (0,0)	0 (0,0)	0	0
Malta	Comoros	51.7 (5.72,98.23)	51.7	0	0 (0,0)	0 (0,0)	0	0
Malta	Costa Rica	51.27 (14.02,78.11)	51.27	0.19	0.19 (0.19,0.19)	0.1 (0.03,0.15)	0	0.1
Malta	Côte d'Ivoire	50.2 (22.36,82.86)	50.2	0.16	0.16 (0.16,0.16)	0.08 (0.03,0.14)	0	0.08
Malta	Cuba	44.78 (15.96,77.91)	44.78	0.43	0.43 (0.43,0.44)	0.19 (0.07,0.34)	0	0.19
Malta	Democratic Republic of the Congo	50.84 (17.2,76.27)	50.84	0.04	0.04 (0.04,0.04)	0.02 (0.01,0.03)	0	0.02
Malta	Djibouti	48.03 (19.29,80.67)	48.03	0.02	0.02 (0.02,0.02)	0.01 (0,0.02)	0	0.01
Malta	Dominican Republic	43.82 (16.81,70.28)	43.82	0.34	0.34 (0.34,0.34)	0.15 (0.03,0.26)	0	0.15
Malta	Ecuador	49.42 (21.91,80.8)	49.42	0.14	0.14 (0.14,0.14)	0.07 (0.02,0.11)	0	0.07
Malta	Egypt	49.41 (17.96,83.54)	49.41	0	0 (0,0)	0 (0,0)	0	0
Malta	El Salvador	48.3 (10.26,85.46)	48.3	0	0 (0,0)	0 (0,0)	0	0
Malta	Equatorial Guinea	48 (16.22,79.46)	48	0.03	0.03 (0.03,0.03)	0.01 (0.01,0.02)	0	0.01
Malta	Eritrea	49.46 (3.97,97.05)	49.46	0.01	0.01 (0.01,0.01)	0 (0,0.01)	0	0
Malta	Ethiopia	57.9 (25.74,84.43)	57.9	0.47	0.47 (0.47,0.47)	0.25 (0.1,0.4)	0.2	0.25
Malta	Fiji	48.55 (16.35,78.79)	48.55	0.09	0.09 (0.09,0.09)	0.04 (0.01,0.08)	0	0.04
Malta	French Guiana	48.9 (19.69,77.91)	48.9	0	0 (0,0)	0 (0,0)	0	0
Malta	French Polynesia	51.98 (19.21,81.57)	51.98	0.01	0.01 (0.01,0.01)	0.01 (0,0.01)	0	0.01
Malta	Gabon	49.1 (16.64,81.14)	49.1	0.06	0.06 (0.06,0.06)	0.03 (0.01,0.05)	0	0.03
Malta	Gambia	52.9 (23.14,80.2)	52.9	0.06	0.06 (0.06,0.06)	0.03 (0.01,0.05)	0	0.03
Malta	Ghana	40.12 (16.64,70.14)	40.12	1.01	1.01 (1.01,1.01)	0.41 (0.16,0.71)	0	0.41
Malta	Grenada	51.09 (14,85.5)	51.09	0.02	0.02 (0.02,0.02)	0.01 (0,0.02)	0	0.01
Malta	Guadeloupe	50.99 (14.15,78.31)	50.99	0	0 (0,0)	0 (0,0)	0	0
Malta	Guatemala	50.69 (16.05,79.06)	50.69	0.05	0.05 (0.05,0.05)	0.02 (0.01,0.04)	0	0.02
Malta	Guinea	48.49 (20.41,83.93)	48.49	0.02	0.02 (0.02,0.02)	0.01 (0,0.02)	0	0.01
Malta	Guinea-Bissau	47.78 (3.03,94.11)	47.78	0.01	0.01 (0.01,0.01)	0.01 (0,0.01)	0	0.01
Malta	Guyana	49.98 (19.86,85.12)	49.98	0	0 (0,0)	0 (0,0)	0	0
Malta	Haiti	44.67 (2.28,98.79)	44.67	0	0 (0,0)	0 (0,0)	0	0
Malta	Honduras	48.54 (18.49,81.38)	48.54	0.04	0.04 (0.04,0.04)	0.02 (0,0.04)	0	0.02
Malta	India	3.47 (0.93,9.98)	3.47	28.88	28.88 (28.76,29)	0.88 (0.28,2.18)	0	0.88
Malta	Indonesia	33.01 (16.92,55.79)	33.01	8.24	8.24 (8.2,8.27)	2.75 (1.45,4.79)	0.3	2.75
Malta	Iran	45.77 (19.29,77.71)	45.77	0	0 (0,0)	0 (0,0)	0	0
Malta	Jamaica	48.9 (18.21,80.71)	48.9	0.05	0.05 (0.05,0.05)	0.03 (0,0.05)	0	0.03
Malta	Kenya	56.49 (30.66,83.24)	56.49	0.61	0.61 (0.61,0.61)	0.35 (0.2,0.51)	0.2	0.35
Malta	Laos	51.77 (20.4,80.97)	51.77	0.01	0.01 (0.01,0.01)	0.01 (0,0.01)	0	0.01
Malta	Liberia	50.63 (2.09,99.12)	50.63	0.02	0.02 (0.02,0.02)	0.01 (0,0.02)	0	0.01
Malta	Macao	49.28 (8.22,84.37)	49.28	0	0 (0,0)	0 (0,0)	0	0
Malta	Madagascar	45.45 (18.28,76.89)	45.45	0.18	0.18 (0.18,0.18)	0.09 (0.03,0.14)	0	0.09
Malta	Malawi	50.35 (17.33,86.14)	50.35	0.01	0.01 (0.01,0.01)	0 (0,0.01)	0	0
Malta	Malaysia	22.83 (5.34,60.3)	22.83	3.43	3.43 (3.42,3.44)	0.77 (0.19,2.16)	0	0.77
Malta	Maldives	42.87 (14.96,75.64)	42.87	0.69	0.69 (0.69,0.69)	0.3 (0.09,0.52)	0	0.3
Malta	Mali	49.65 (15.17,78.48)	49.65	0.11	0.11 (0.1,0.11)	0.05 (0.02,0.08)	0	0.05
Malta	Martinique	48.73 (18.03,81.42)	48.73	0	0 (0,0)	0 (0,0)	0	0
Malta	Mauritius	43.38 (15.37,79.24)	43.38	0.85	0.85 (0.85,0.86)	0.37 (0.13,0.67)	0	0.37
Malta	Mexico	44.93 (12.96,79.85)	44.93	0.78	0.78 (0.77,0.78)	0.34 (0.11,0.64)	0	0.34
Malta	Mozambique	51.3 (13.36,83.91)	51.3	0.02	0.02 (0.02,0.02)	0.01 (0,0.02)	0	0.01
Malta	Myanmar	48.24 (16.12,78.46)	48.24	0.42	0.42 (0.42,0.42)	0.2 (0.07,0.32)	0	0.2
Malta	Namibia	51.88 (19.41,78.76)	51.88	0.02	0.02 (0.02,0.02)	0.01 (0,0.01)	0	0.01
Malta	Nepal	48.36 (14.6,83.51)	48.36	0.11	0.11 (0.11,0.11)	0.05 (0.01,0.09)	0	0.05
Malta	New Caledonia	48.38 (1.63,98.03)	48.38	0	0 (0,0)	0 (0,0)	0	0
Malta	Nicaragua	48.6 (18.93,81.4)	48.6	0.06	0.06 (0.06,0.06)	0.03 (0.01,0.05)	0	0.03
Malta	Niger	52.03 (16.01,77.27)	52.03	0.05	0.05 (0.05,0.05)	0.02 (0.01,0.04)	0	0.02
Malta	Nigeria	45.3 (14.89,75.04)	45.3	0.61	0.61 (0.61,0.61)	0.27 (0.09,0.46)	0	0.27
Malta	Oman	50.27 (17.94,82.58)	50.27	0.02	0.02 (0.02,0.02)	0.01 (0,0.02)	0	0.01
Malta	Pakistan	49.4 (18.59,79.54)	49.4	0.14	0.14 (0.14,0.14)	0.07 (0.03,0.11)	0	0.07
Malta	Panama	46.16 (15.41,83.48)	46.16	0.24	0.24 (0.24,0.24)	0.1 (0.03,0.21)	0	0.1
Malta	Papua New Guinea	49.64 (18.18,80.7)	49.64	0	0 (0,0)	0 (0,0)	0	0
Malta	Paraguay	52.06 (21.69,79.81)	52.06	0	0 (0,0)	0 (0,0)	0	0
Malta	Peru	41.79 (13.7,71.21)	41.79	0.91	0.91 (0.91,0.92)	0.35 (0.11,0.69)	0	0.35
Malta	Philippines	4.88 (1.12,15.56)	4.88	18.58	18.58 (18.52,18.65)	0.88 (0.21,2.52)	0	0.88
Malta	Puerto Rico	48.49 (21.5,83.01)	48.49	0	0 (0,0)	0 (0,0)	0	0
Malta	Republic of Congo	52.55 (16.53,81.99)	52.55	0.06	0.06 (0.06,0.06)	0.03 (0.01,0.05)	0	0.03
Malta	Reunion	48.62 (14.65,79.82)	48.62	0.18	0.18 (0.18,0.18)	0.09 (0.03,0.15)	0	0.09
Malta	Rwanda	50.21 (21.43,79.15)	50.21	0.04	0.04 (0.04,0.04)	0.02 (0.01,0.03)	0	0.02
Malta	Saint Lucia	49.26 (16.48,82.51)	49.26	0.03	0.03 (0.03,0.03)	0.02 (0.01,0.03)	0	0.02
Malta	Saint Vincent and the Grenadines	52.1 (18.96,77.63)	52.1	0.03	0.03 (0.03,0.03)	0.02 (0.01,0.03)	0	0.02
Malta	Samoa	45.34 (1.41,97.03)	45.34	0.08	0.08 (0.08,0.09)	0.04 (0,0.08)	0	0.04
Malta	Sao Tome and Principe	48.46 (3.14,97.4)	48.46	0.02	0.02 (0.02,0.02)	0.01 (0,0.02)	0	0.01
Malta	Senegal	50.39 (14.89,82.92)	50.39	0.18	0.18 (0.18,0.18)	0.09 (0.03,0.15)	0	0.09
Malta	Seychelles	48.57 (19.62,75.42)	48.57	0.25	0.25 (0.25,0.25)	0.12 (0.05,0.19)	0	0.12
Malta	Sierra Leone	49.36 (11.9,84.91)	49.36	0.04	0.04 (0.04,0.04)	0.02 (0.01,0.04)	0	0.02
Malta	Singapore	36.64 (7.68,69.88)	36.64	1.49	1.49 (1.49,1.5)	0.49 (0.12,1.08)	0	0.49
Malta	Solomon Islands	48.85 (2.23,98.83)	48.85	0	0 (0,0)	0 (0,0)	0	0
Malta	Somalia	50.24 (15.38,83.4)	50.24	0.03	0.03 (0.03,0.03)	0.01 (0,0.02)	0	0.01
Malta	South Sudan	50.77 (14.02,81.52)	50.77	0.04	0.04 (0.04,0.04)	0.02 (0.01,0.03)	0	0.02
Malta	Sri Lanka	32.58 (9.04,58.73)	32.58	2.78	2.78 (2.77,2.79)	0.59 (0.18,1.33)	0	0.59
Malta	Sudan	49.74 (15.27,91.11)	49.74	0	0 (0,0)	0 (0,0)	0	0
Malta	Suriname	47.81 (8.34,87.43)	47.81	0	0 (0,0)	0 (0,0)	0	0
Malta	Tanzania	47.85 (19.59,78.23)	47.85	0.32	0.32 (0.32,0.32)	0.15 (0.06,0.25)	0	0.15
Malta	Thailand	10.38 (2.98,26.39)	10.38	10.11	10.11 (10.08,10.15)	0.93 (0.25,2.46)	0	0.93
Malta	Togo	51.04 (17,82.84)	51.04	0.02	0.02 (0.02,0.02)	0.01 (0,0.02)	0	0.01
Malta	Tonga	50.98 (2.26,97)	50.98	0	0 (0,0)	0 (0,0)	0	0
Malta	Trinidad and Tobago	47.26 (15.8,78.07)	47.26	0.35	0.35 (0.35,0.35)	0.16 (0.05,0.28)	0	0.16
Malta	Uganda	48.59 (20.02,78.94)	48.59	0.2	0.2 (0.2,0.2)	0.09 (0.04,0.16)	0	0.09
Malta	Uruguay	50.15 (21.64,83.02)	50.15	0	0 (0,0)	0 (0,0)	0	0
Malta	Vanuatu	42.26 (2.28,96.78)	42.26	0.01	0.01 (0.01,0.01)	0 (0,0.01)	0	0
Malta	Venezuela	48.98 (14.33,83.9)	48.98	0.18	0.18 (0.18,0.18)	0.09 (0.02,0.16)	0	0.09
Malta	Vietnam	39.05 (12.45,79.63)	39.05	1.03	1.03 (1.03,1.03)	0.4 (0.12,0.81)	0	0.4
Malta	Virgin Islands, U.S.	51.48 (3.44,97.31)	51.48	0	0 (0,0)	0 (0,0)	0	0
Malta	Yemen	47.1 (14.07,82.43)	47.1	0.04	0.04 (0.04,0.04)	0.02 (0,0.04)	0	0.02
Malta	Zambia	47.55 (16.21,82.67)	47.55	0.04	0.04 (0.04,0.04)	0.02 (0.01,0.03)	0	0.02
Malta	Zimbabwe	47.09 (16.22,75.82)	47.09	0.01	0.01 (0.01,0.01)	0 (0,0)	0	0
New Zealand	Afghanistan	51.6 (34.67,68.57)	51.6	0	0 (0,0)	0 (0,0)	0	0
New Zealand	American Samoa	51.02 (30.76,71.83)	51.02	0.06	0.06 (0.06,0.06)	0.03 (0.01,0.05)	0	0.03
New Zealand	Angola	48.45 (29.82,60.93)	48.45	0.22	0.22 (0.22,0.22)	0.1 (0.05,0.15)	0	0.1
New Zealand	Antigua and Barbuda	48.13 (24.48,69.57)	48.13	0.3	0.3 (0.3,0.3)	0.14 (0.07,0.21)	0	0.14
New Zealand	Argentina	45.97 (27.99,59.34)	45.97	1	1 (1,1)	0.17 (0.08,0.43)	0	0.17
New Zealand	Aruba	49.61 (26.86,75.33)	49.61	0	0 (0,0)	0 (0,0)	0	0
New Zealand	Bahamas	49.96 (25.54,73.34)	49.96	0	0 (0,0)	0 (0,0)	0	0
New Zealand	Bangladesh	42.11 (25.22,57.21)	42.11	2.12	2.12 (2.08,2.17)	0.25 (0.12,0.59)	0	0.25
New Zealand	Barbados	47.81 (25.36,73.43)	47.81	0.15	0.15 (0.15,0.15)	0.07 (0.03,0.11)	0	0.07
New Zealand	Belize	48.25 (30.01,68.38)	48.25	0.08	0.08 (0.08,0.08)	0.04 (0.02,0.06)	0	0.04
New Zealand	Benin	51.13 (23.13,81.8)	51.13	0.02	0.02 (0.02,0.02)	0.01 (0,0.02)	0	0.01
New Zealand	Bhutan	50.51 (24.76,75.16)	50.51	0.01	0.01 (0.01,0.01)	0 (0,0.01)	0	0
New Zealand	Bolivia	46.17 (30.62,63.97)	46.17	0.39	0.39 (0.39,0.39)	0.18 (0.09,0.26)	0	0.18
New Zealand	Brazil	3.33 (1.66,6.57)	3.33	41.89	41.89 (41.67,42.08)	0.99 (0.49,1.92)	0	0.99
New Zealand	British Virgin Islands	53.47 (9.36,88.01)	53.47	0.01	0.01 (0.01,0.01)	0 (0,0.01)	0	0
New Zealand	Brunei	30.96 (19.47,47.84)	30.96	4.26	4.26 (4.24,4.3)	0.55 (0.26,1.04)	0	0.55
New Zealand	Burkina Faso	49.26 (25.66,69.58)	49.26	0.04	0.04 (0.04,0.04)	0.02 (0.01,0.03)	0	0.02
New Zealand	Burundi	49.21 (26.35,76.43)	49.21	0.06	0.06 (0.06,0.06)	0.03 (0.01,0.05)	0	0.03
New Zealand	Cambodia	8.86 (4.41,16.66)	8.86	13.89	13.89 (13.87,13.91)	0.97 (0.54,1.71)	0	0.97
New Zealand	Cameroon	51.06 (26.86,73.38)	51.06	0.05	0.05 (0.05,0.05)	0.03 (0.01,0.04)	0	0.03
New Zealand	Cape Verde	48.34 (12.34,90.5)	48.34	0.01	0.01 (0.01,0.01)	0.01 (0,0.01)	0	0.01
New Zealand	Central African Republic	51.07 (4.59,96.85)	51.07	0	0 (0,0)	0 (0,0)	0	0
New Zealand	Chad	51.08 (24.36,74.13)	51.08	0.01	0.01 (0.01,0.01)	0 (0,0)	0	0
New Zealand	Chile	5.14 (2.24,8.55)	5.14	20.08	20.08 (20.06,20.09)	1.03 (0.43,1.66)	0	1.03
New Zealand	Colombia	51.14 (32.41,70.33)	51.14	0.05	0.05 (0.05,0.05)	0.03 (0.01,0.04)	0	0.03
New Zealand	Comoros	48.79 (19.82,79.23)	48.79	0.01	0.01 (0.01,0.01)	0.01 (0,0.01)	0	0.01
New Zealand	Costa Rica	44.34 (30.45,60.79)	44.34	0.58	0.58 (0.57,0.58)	0.25 (0.15,0.36)	0	0.25
New Zealand	Côte d'Ivoire	48.48 (30.46,71.87)	48.48	0.09	0.09 (0.09,0.09)	0.04 (0.02,0.07)	0	0.04
New Zealand	Cuba	47.42 (29.97,66.89)	47.42	0.3	0.3 (0.3,0.3)	0.14 (0.07,0.21)	0	0.14
New Zealand	Democratic Republic of the Congo	47.82 (27.52,72.65)	47.82	0.07	0.07 (0.07,0.07)	0.04 (0.02,0.06)	0	0.04
New Zealand	Djibouti	51.3 (24.48,72.36)	51.3	0.01	0.01 (0.01,0.01)	0.01 (0,0.01)	0	0.01
New Zealand	Dominican Republic	49.16 (26.23,73.91)	49.16	0.2	0.2 (0.2,0.2)	0.1 (0.04,0.16)	0	0.1
New Zealand	East Timor	45.75 (29.41,59.87)	45.75	0.65	0.65 (0.65,0.65)	0.25 (0.14,0.42)	0	0.25
New Zealand	Ecuador	33.98 (19.63,50.14)	33.98	2.36	2.36 (2.35,2.37)	0.57 (0.31,0.99)	0	0.57
New Zealand	Egypt	50.93 (33.91,66.48)	50.93	0	0 (0,0)	0 (0,0)	0	0
New Zealand	El Salvador	48.94 (32.25,66.66)	48.94	0.16	0.16 (0.16,0.16)	0.08 (0.03,0.12)	0	0.08
New Zealand	Equatorial Guinea	50.17 (27.52,73.48)	50.17	0.03	0.03 (0.03,0.03)	0.01 (0.01,0.02)	0	0.01
New Zealand	Eritrea	51.17 (22.99,75.79)	51.17	0.05	0.05 (0.05,0.05)	0.03 (0.01,0.04)	0	0.03
New Zealand	Ethiopia	41.23 (24.3,59.05)	41.23	1.27	1.27 (1.27,1.28)	0.5 (0.28,0.75)	0	0.5
New Zealand	Fiji	22.27 (12.96,32.48)	22.27	560.41	560.41 (550.96,573.06)	26.62 (23.81,29.57)	25.8	26.62
New Zealand	French Polynesia	19.64 (9.4,31.22)	19.64	93.63	93.63 (93.07,94.15)	0.64 (0.27,1.19)	0	0.64
New Zealand	Gabon	48.79 (28.81,73.84)	48.79	0.03	0.03 (0.03,0.03)	0.02 (0.01,0.02)	0	0.02
New Zealand	Gambia	49.42 (11.7,89.08)	49.42	0.01	0.01 (0.01,0.01)	0 (0,0)	0	0
New Zealand	Ghana	39.46 (24.2,56.75)	39.46	1.26	1.26 (1.26,1.27)	0.5 (0.3,0.72)	0	0.5
New Zealand	Grenada	48.11 (31.06,71.55)	48.11	0.13	0.13 (0.12,0.13)	0.06 (0.02,0.1)	0	0.06
New Zealand	Guadeloupe	49.75 (23.68,74.56)	49.75	0	0 (0,0)	0 (0,0)	0	0
New Zealand	Guatemala	49.04 (32.92,65.63)	49.04	0.17	0.17 (0.17,0.17)	0.08 (0.04,0.12)	0	0.08
New Zealand	Guinea	48.42 (28.94,68.53)	48.42	0.03	0.03 (0.03,0.03)	0.02 (0.01,0.02)	0	0.02
New Zealand	Guyana	48.43 (28.58,70.15)	48.43	0	0 (0,0)	0 (0,0)	0	0
New Zealand	Haiti	51.48 (25.23,73.34)	51.48	0.02	0.02 (0.02,0.02)	0.01 (0,0.02)	0	0.01
New Zealand	Honduras	48.72 (27.47,74.23)	48.72	0.07	0.07 (0.07,0.07)	0.04 (0.01,0.05)	0	0.04
New Zealand	India	4.59 (1.7,10.58)	4.59	379.6	379.6 (378.47,380.75)	6.26 (5.12,7.91)	5.3	6.26
New Zealand	Indonesia	11.52 (9.84,13.94)	11.52	277.14	277.14 (276.36,277.86)	21.01 (18.6,24.5)	20.1	21.01
New Zealand	Iran	49.89 (32.94,67.29)	49.89	0	0 (0,0)	0 (0,0)	0	0
New Zealand	Jamaica	47.51 (27.92,68.23)	47.51	0.33	0.33 (0.32,0.33)	0.13 (0.06,0.25)	0	0.13
New Zealand	Kenya	35.48 (19.1,50.89)	35.48	1.67	1.67 (1.67,1.68)	0.59 (0.33,0.86)	0	0.59
New Zealand	Kiribati	44.79 (26.7,59.78)	44.79	4.98	4.98 (4.76,5.34)	0.08 (0.01,0.37)	0	0.08
New Zealand	Laos	45.49 (28.43,63.89)	45.49	0.72	0.72 (0.71,0.72)	0.22 (0.11,0.46)	0	0.22
New Zealand	Liberia	47.99 (12.73,86.64)	47.99	0	0 (0,0)	0 (0,0)	0	0
New Zealand	Macao	50.04 (31.9,65.37)	50.04	0	0 (0,0)	0 (0,0)	0	0
New Zealand	Madagascar	49.79 (27.9,69.52)	49.79	0.14	0.14 (0.14,0.14)	0.07 (0.04,0.1)	0	0.07
New Zealand	Malawi	49.34 (27.15,70.59)	49.34	0.11	0.11 (0.11,0.11)	0.06 (0.02,0.09)	0	0.06
New Zealand	Malaysia	2.1 (1.27,3.38)	2.1	155.9	155.9 (155.62,156.22)	1.7 (1.07,2.6)	0.7	1.7
New Zealand	Maldives	19.47 (10.53,31.2)	19.47	5.5	5.5 (5.49,5.51)	0.89 (0.49,1.47)	0	0.89
New Zealand	Mali	48.85 (30.2,70.87)	48.85	0.05	0.05 (0.05,0.05)	0.02 (0.02,0.04)	0	0.02
New Zealand	Martinique	49.49 (16.21,86.95)	49.49	0	0 (0,0)	0 (0,0)	0	0
New Zealand	Mauritius	37.31 (22.76,53.96)	37.31	1.34	1.34 (1.34,1.34)	0.47 (0.27,0.73)	0	0.47
New Zealand	Mayotte	48.47 (22.51,75.36)	48.47	0.01	0.01 (0.01,0.01)	0.01 (0,0.01)	0	0.01
New Zealand	Mexico	28.96 (14.92,47.06)	28.96	3.38	3.38 (3.38,3.39)	0.73 (0.37,1.27)	0	0.73
New Zealand	Micronesia	47.81 (24.09,68.54)	47.81	0.25	0.25 (0.25,0.25)	0.12 (0.06,0.17)	0	0.12
New Zealand	Mozambique	48.41 (23.86,75.79)	48.41	0.06	0.06 (0.06,0.06)	0.03 (0.01,0.04)	0	0.03
New Zealand	Myanmar	32.53 (18.97,48.22)	32.53	2.7	2.7 (2.69,2.7)	0.7 (0.36,1.16)	0	0.7
New Zealand	Namibia	50.04 (31.4,69.9)	50.04	0.14	0.14 (0.14,0.14)	0.07 (0.04,0.1)	0	0.07
New Zealand	Nepal	36.64 (20.82,53.56)	36.64	4.78	4.78 (4.71,4.85)	0.38 (0.17,0.71)	0	0.38
New Zealand	New Caledonia	23.33 (12.18,34.76)	23.33	63.09	63.09 (62.25,63.88)	0.58 (0.21,1.03)	0	0.58
New Zealand	Nicaragua	48.93 (27.7,71.13)	48.93	0.18	0.18 (0.18,0.18)	0.09 (0.05,0.13)	0	0.09
New Zealand	Niger	53.29 (22.44,77.47)	53.29	0.01	0.01 (0.01,0.01)	0 (0,0)	0	0
New Zealand	Nigeria	41.93 (24.75,59.67)	41.93	0.97	0.97 (0.96,0.97)	0.39 (0.22,0.58)	0	0.39
New Zealand	Oman	50.29 (31.38,68.78)	50.29	0.04	0.04 (0.04,0.04)	0.02 (0.01,0.03)	0	0.02
New Zealand	Pakistan	45.84 (28.31,60.67)	45.84	0.55	0.55 (0.55,0.55)	0.25 (0.14,0.35)	0	0.25
New Zealand	Panama	46.47 (32.62,65.77)	46.47	0.34	0.34 (0.34,0.34)	0.15 (0.09,0.23)	0	0.15
New Zealand	Papua New Guinea	39.95 (24,54.85)	39.95	41.99	41.99 (41.19,43.51)	0.15 (0.03,0.57)	0	0.15
New Zealand	Paraguay	50.56 (35.98,68.97)	50.56	0.02	0.02 (0.02,0.02)	0.01 (0,0.01)	0	0.01
New Zealand	Peru	19.21 (10.33,30.91)	19.21	6.6	6.6 (6.58,6.63)	0.91 (0.44,1.53)	0	0.91
New Zealand	Philippines	1.39 (0.67,3.03)	1.39	145.29	145.29 (144.66,145.93)	0.96 (0.51,1.69)	0	0.96
New Zealand	Puerto Rico	50.51 (31.05,67.01)	50.51	0.02	0.02 (0.02,0.02)	0.01 (0,0.02)	0	0.01
New Zealand	Republic of Congo	50.02 (28.38,72.93)	50.02	0.02	0.02 (0.02,0.02)	0.01 (0,0.01)	0	0.01
New Zealand	Reunion	43.4 (26.8,61.14)	43.4	1.04	1.04 (1.04,1.05)	0.43 (0.25,0.63)	0	0.43
New Zealand	Rwanda	47.31 (28.01,69.34)	47.31	0.23	0.23 (0.23,0.23)	0.11 (0.06,0.16)	0	0.11
New Zealand	Saint Lucia	49.23 (31.33,67.57)	49.23	0.05	0.05 (0.05,0.05)	0.03 (0.01,0.04)	0	0.03
New Zealand	Saint Vincent and the Grenadines	50.69 (1.33,97.67)	50.69	0.01	0.01 (0.01,0.01)	0.01 (0,0.01)	0	0.01
New Zealand	Samoa	49.57 (37.18,64.1)	49.57	343.98	343.98 (333.69,359.02)	17.56 (15.01,20.24)	25	17.56
New Zealand	Sao Tome and Principe	47.7 (3.38,97.42)	47.7	0	0 (0,0)	0 (0,0)	0	0
New Zealand	Senegal	48.23 (32.57,68.65)	48.23	0.09	0.09 (0.09,0.09)	0.04 (0.03,0.06)	0	0.04
New Zealand	Seychelles	46.49 (30.13,63.25)	46.49	0.34	0.34 (0.34,0.34)	0.16 (0.1,0.22)	0	0.16
New Zealand	Sierra Leone	51.31 (30.49,69.92)	51.31	0.02	0.02 (0.02,0.02)	0.01 (0.01,0.01)	0	0.01
New Zealand	Singapore	1.9 (0.96,3.5)	1.9	109.43	109.43 (109.15,109.7)	2.01 (1.22,3.11)	1	2.01
New Zealand	Solomon Islands	31.98 (19.14,45.88)	31.98	12.57	12.57 (12.41,12.77)	0.46 (0.2,0.97)	0	0.46
New Zealand	Somalia	50.09 (29.57,69.68)	50.09	0.04	0.04 (0.04,0.04)	0.02 (0.01,0.03)	0	0.02
New Zealand	South Sudan	48.96 (30.42,69)	48.96	0.08	0.08 (0.08,0.08)	0.04 (0.02,0.05)	0	0.04
New Zealand	Sri Lanka	6.43 (3.06,12.69)	6.43	28.9	28.9 (28.83,28.97)	0.92 (0.51,1.62)	0	0.92
New Zealand	Sudan	50.83 (32.96,65)	50.83	0.11	0.11 (0.11,0.11)	0.04 (0,0.1)	0	0.04
New Zealand	Suriname	47.89 (21.6,75.04)	47.89	0	0 (0,0)	0 (0,0)	0	0
New Zealand	Tanzania	43.24 (26.09,61.43)	43.24	0.88	0.88 (0.88,0.88)	0.38 (0.19,0.54)	0	0.38
New Zealand	Thailand	6.53 (5.46,7.77)	6.53	288.1	288.1 (287.59,288.72)	14.34 (11.95,16.75)	13.4	14.34
New Zealand	Togo	52.03 (21.1,82.53)	52.03	0.01	0.01 (0.01,0.01)	0.01 (0,0.01)	0	0.01
New Zealand	Tonga	29.25 (16.49,42.23)	29.25	82.4	82.4 (81.08,84.34)	10.71 (8.77,12.68)	10.1	10.71
New Zealand	Trinidad and Tobago	49.87 (30.77,67.41)	49.87	0.23	0.23 (0.23,0.23)	0.11 (0.05,0.16)	0	0.11
New Zealand	Uganda	43.2 (27.48,63.15)	43.2	0.68	0.68 (0.68,0.68)	0.28 (0.18,0.42)	0	0.28
New Zealand	Uruguay	49.42 (30.91,65.96)	49.42	0.01	0.01 (0.01,0.01)	0.01 (0,0.01)	0	0.01
New Zealand	Vanuatu	26.08 (16.16,37.76)	26.08	57.55	57.55 (56.85,58.2)	1.21 (0.64,1.8)	0.6	1.21
New Zealand	Venezuela	47.77 (29.37,62.84)	47.77	0.31	0.31 (0.3,0.31)	0.13 (0.05,0.22)	0	0.13
New Zealand	Vietnam	3.12 (1.6,5.95)	3.12	39.68	39.68 (39.64,39.72)	0.92 (0.47,1.68)	0	0.92
New Zealand	Virgin Islands, U.S.	50.4 (28.12,69.98)	50.4	0.01	0.01 (0.01,0.01)	0.01 (0,0.01)	0	0.01
New Zealand	Yemen	49.6 (30.46,69.6)	49.6	0.01	0.01 (0.01,0.01)	0 (0,0.01)	0	0
New Zealand	Zambia	47.44 (27.3,67.75)	47.44	0.25	0.25 (0.25,0.25)	0.12 (0.06,0.17)	0	0.12
New Zealand	Zimbabwe	51.23 (31.84,64.93)	51.23	0.13	0.13 (0.13,0.13)	0.06 (0.04,0.09)	0	0.06
Norway	Afghanistan	57.56 (28.19,81.16)	57.56	0	0 (0,0)	0 (0,0)	0.1	0
Norway	Angola	16.26 (5.82,35.74)	16.26	5.77	5.77 (5.75,5.78)	0.89 (0.37,2.04)	0	0.89
Norway	Antigua and Barbuda	38.69 (14.37,65.71)	38.69	1.15	1.15 (1.15,1.15)	0.45 (0.16,0.76)	0	0.45
Norway	Argentina	42.96 (15.71,68.12)	42.96	0.79	0.79 (0.79,0.79)	0.2 (0.06,0.63)	0	0.2
Norway	Aruba	48.72 (23.75,73.57)	48.72	0.41	0.41 (0.41,0.41)	0.18 (0.04,0.35)	0	0.18
Norway	Bahamas	50.05 (23.06,75.28)	50.05	0	0 (0,0)	0 (0,0)	0	0
Norway	Bangladesh	47.86 (19.35,72.28)	47.86	0.31	0.31 (0.31,0.31)	0.14 (0.04,0.25)	0	0.14
Norway	Barbados	32.72 (14.27,55)	32.72	4.91	4.91 (4.89,4.92)	1.46 (0.66,2.48)	0.1	1.46
Norway	Belize	54.95 (28.58,83.8)	54.95	0.62	0.62 (0.62,0.62)	0.32 (0.17,0.53)	0.1	0.32
Norway	Benin	45.21 (18.93,77.88)	45.21	0.6	0.6 (0.6,0.61)	0.26 (0.11,0.47)	0	0.26
Norway	Bolivia	46.34 (18.72,79.67)	46.34	1.82	1.82 (1.82,1.83)	0.81 (0.33,1.44)	0.1	0.81
Norway	Brazil	4.88 (2.96,7.67)	4.88	108.82	108.82 (108.1,109.61)	5.2 (3.23,7.61)	2.4	5.2
Norway	British Virgin Islands	49.84 (17.49,81.25)	49.84	0	0 (0,0)	0 (0,0)	0	0
Norway	Brunei	46.26 (19.43,76.29)	46.26	0.66	0.66 (0.66,0.67)	0.3 (0.1,0.51)	0	0.3
Norway	Burkina Faso	47.57 (23.12,74.24)	47.57	0.29	0.29 (0.29,0.29)	0.14 (0.07,0.22)	0	0.14
Norway	Burundi	39.95 (15.1,66.65)	39.95	1.27	1.27 (1.27,1.28)	0.43 (0.18,0.82)	0	0.43
Norway	Cambodia	47.19 (27.83,66.31)	47.19	3.18	3.18 (3.17,3.19)	1.27 (0.72,2.01)	0.2	1.27
Norway	Cameroon	49.08 (24.18,75.54)	49.08	1.25	1.25 (1.25,1.25)	0.62 (0.31,0.98)	0.1	0.62
Norway	Cape Verde	37.08 (11.04,65.71)	37.08	1.49	1.49 (1.49,1.49)	0.53 (0.16,0.96)	0	0.53
Norway	Central African Republic	48.89 (20.4,81.67)	48.89	0.16	0.16 (0.16,0.16)	0.07 (0.03,0.13)	0	0.07
Norway	Chad	50.47 (25.34,77.3)	50.47	0.07	0.07 (0.07,0.07)	0.03 (0.01,0.05)	0	0.03
Norway	Chile	15.64 (5.33,32.02)	15.64	6.77	6.77 (6.76,6.78)	0.91 (0.28,1.88)	0	0.91
Norway	Colombia	58.61 (36.91,79.77)	58.61	0.07	0.07 (0.07,0.07)	0.03 (0.01,0.06)	0.1	0.03
Norway	Comoros	44.54 (3.81,97.12)	44.54	0.02	0.02 (0.02,0.02)	0.01 (0,0.02)	0	0.01
Norway	Costa Rica	42.75 (22.01,64.57)	42.75	4.42	4.42 (4.41,4.44)	1.98 (1.06,2.87)	0.2	1.98
Norway	Côte d'Ivoire	17.23 (4.63,37.39)	17.23	6.09	6.09 (6.08,6.11)	0.87 (0.24,1.91)	0	0.87
Norway	Cuba	58.08 (34.97,79.58)	58.08	4.56	4.56 (4.55,4.56)	2.71 (1.49,3.72)	1.5	2.71
Norway	Democratic Republic of the Congo	41.46 (16.77,68.21)	41.46	1.03	1.03 (1.03,1.03)	0.42 (0.18,0.7)	0	0.42
Norway	Djibouti	49 (20.88,77.1)	49	0.31	0.31 (0.31,0.31)	0.14 (0.05,0.24)	0	0.14
Norway	Dominican Republic	23.97 (10.24,40.96)	23.97	12.51	12.51 (12.46,12.55)	2.34 (1.18,4.33)	0.2	2.34
Norway	East Timor	34.4 (11.38,57.1)	34.4	5.73	5.73 (5.7,5.75)	0.52 (0.13,1.26)	0	0.52
Norway	Ecuador	20.48 (6.37,40.66)	20.48	5.81	5.81 (5.78,5.85)	0.91 (0.29,1.92)	0	0.91
Norway	Egypt	48.58 (23.73,74.43)	48.58	0	0 (0,0)	0 (0,0)	0	0
Norway	El Salvador	42.55 (12.6,76.25)	42.55	0.93	0.93 (0.93,0.93)	0.37 (0.08,0.74)	0	0.37
Norway	Equatorial Guinea	36.63 (15.52,66.03)	36.63	1.46	1.46 (1.46,1.46)	0.54 (0.22,0.96)	0	0.54
Norway	Eritrea	40.73 (15.97,69.31)	40.73	1.17	1.17 (1.17,1.17)	0.46 (0.17,0.77)	0	0.46
Norway	Ethiopia	6.04 (1.64,13.8)	6.04	15.8	15.8 (15.77,15.82)	0.94 (0.24,2.05)	0	0.94
Norway	Fiji	35.2 (12.52,60.3)	35.2	2.33	2.33 (2.31,2.37)	0.5 (0.12,1.23)	0	0.5
Norway	French Guiana	45.91 (17.48,78.15)	45.91	0.2	0.2 (0.2,0.21)	0.08 (0.01,0.19)	0	0.08
Norway	French Polynesia	42.78 (17.35,71.86)	42.78	0.75	0.75 (0.75,0.76)	0.27 (0.1,0.56)	0	0.27
Norway	Gabon	41.69 (19.43,68.89)	41.69	1.17	1.17 (1.17,1.17)	0.47 (0.2,0.83)	0	0.47
Norway	Gambia	45.3 (23.37,70.01)	45.3	1.98	1.98 (1.98,1.98)	0.87 (0.44,1.35)	0.1	0.87
Norway	Ghana	23.04 (8.87,42.63)	23.04	7.32	7.32 (7.3,7.33)	1.59 (0.61,2.94)	0.1	1.59
Norway	Grenada	45.56 (16.17,77)	45.56	0.27	0.27 (0.27,0.27)	0.12 (0.04,0.21)	0	0.12
Norway	Guadeloupe	46.55 (20.14,71.64)	46.55	0.21	0.21 (0.21,0.21)	0.09 (0.01,0.2)	0	0.09
Norway	Guatemala	41.01 (18.23,63.8)	41.01	1.27	1.27 (1.27,1.27)	0.39 (0.11,0.81)	0	0.39
Norway	Guinea	48.38 (15.25,74.89)	48.38	0.37	0.37 (0.37,0.37)	0.17 (0.06,0.29)	0	0.17
Norway	Guinea-Bissau	47.72 (20.1,78.4)	47.72	0.04	0.04 (0.04,0.04)	0.02 (0.01,0.03)	0	0.02
Norway	Guyana	48.69 (21.97,76.2)	48.69	0.01	0.01 (0.01,0.01)	0.01 (0,0.01)	0	0.01
Norway	Haiti	56.75 (33.14,86.97)	56.75	0	0 (0,0)	0 (0,0)	0.1	0
Norway	Honduras	42.46 (13.87,76.56)	42.46	0.88	0.88 (0.88,0.88)	0.34 (0.09,0.74)	0	0.34
Norway	India	4.78 (3.1,7.55)	4.78	118.96	118.96 (118.65,119.29)	4.76 (3.05,7.05)	2.8	4.76
Norway	Indonesia	14.36 (9.73,21.3)	14.36	57.26	57.26 (57.04,57.48)	7.94 (5.64,11.1)	5.8	7.94
Norway	Iran	49.01 (22.93,77.56)	49.01	0	0 (0,0)	0 (0,0)	0	0
Norway	Jamaica	41.2 (16.71,67.02)	41.2	1.04	1.04 (1.04,1.04)	0.35 (0.12,0.74)	0	0.35
Norway	Kenya	11.15 (4.58,21.05)	11.15	15.3	15.3 (15.26,15.33)	1.7 (0.71,3.16)	0.1	1.7
Norway	Laos	54.95 (27.25,81.9)	54.95	0.29	0.29 (0.29,0.3)	0.22 (0.1,0.27)	0.1	0.22
Norway	Liberia	41.47 (16.66,66.31)	41.47	1.19	1.19 (1.18,1.19)	0.48 (0.18,0.79)	0	0.48
Norway	Macao	49.53 (20.57,80.9)	49.53	0	0 (0,0)	0 (0,0)	0	0
Norway	Madagascar	55.77 (35.96,77.41)	55.77	1.54	1.54 (1.54,1.54)	0.85 (0.57,1.27)	0.2	0.85
Norway	Malawi	40.36 (12.96,75.78)	40.36	0.73	0.73 (0.73,0.73)	0.27 (0.11,0.56)	0	0.27
Norway	Malaysia	11.62 (6.01,22.36)	11.62	45.42	45.42 (45.27,45.57)	3.88 (2.31,6.09)	0.5	3.88
Norway	Maldives	26.17 (13.21,40.85)	26.17	8.03	8.03 (8.02,8.05)	1.11 (0.5,1.99)	0.1	1.11
Norway	Mali	44.99 (17.69,72.17)	44.99	0.7	0.7 (0.7,0.7)	0.32 (0.11,0.53)	0	0.32
Norway	Martinique	50.88 (20.71,74.27)	50.88	0.22	0.22 (0.22,0.22)	0.08 (0.01,0.21)	0	0.08
Norway	Mauritius	10.57 (3.53,24.68)	10.57	9.49	9.49 (9.46,9.52)	0.95 (0.35,2.23)	0	0.95
Norway	Mayotte	48.18 (5.24,95.91)	48.18	0.01	0.01 (0.01,0.01)	0 (0,0.01)	0	0
Norway	Mexico	18.31 (8.96,30.11)	18.31	13.11	13.11 (13.07,13.13)	2.48 (1.18,4.25)	0.2	2.48
Norway	Mozambique	44.31 (18.55,71.45)	44.31	0.82	0.82 (0.82,0.83)	0.36 (0.11,0.59)	0	0.36
Norway	Myanmar	29.41 (14.99,46.01)	29.41	5.27	5.27 (5.26,5.28)	1.18 (0.57,2.1)	0.1	1.18
Norway	Namibia	45.41 (20.3,72.06)	45.41	0.37	0.37 (0.37,0.37)	0.17 (0.06,0.28)	0	0.17
Norway	Nepal	41.58 (16.49,68.9)	41.58	1.05	1.05 (1.05,1.05)	0.33 (0.09,0.79)	0	0.33
Norway	New Caledonia	51.56 (17.72,82.17)	51.56	0	0 (0,0)	0 (0,0)	0	0
Norway	Nicaragua	45.03 (24.04,70.44)	45.03	1.57	1.57 (1.57,1.57)	0.49 (0.11,1.02)	0.1	0.49
Norway	Niger	48.28 (21.54,76.08)	48.28	0.14	0.14 (0.14,0.14)	0.07 (0.03,0.1)	0	0.07
Norway	Nigeria	24.12 (9.57,41.02)	24.12	6.49	6.49 (6.48,6.5)	1.69 (0.65,2.71)	0.1	1.69
Norway	Oman	48.44 (21.96,76.72)	48.44	0.11	0.11 (0.11,0.11)	0.06 (0.02,0.09)	0	0.06
Norway	Pakistan	44.13 (24.61,67.93)	44.13	3.75	3.75 (3.75,3.76)	1.71 (0.97,2.62)	0.2	1.71
Norway	Panama	29.21 (9.58,54.89)	29.21	3.24	3.24 (3.24,3.24)	0.74 (0.3,1.69)	0	0.74
Norway	Papua New Guinea	37.98 (14.49,67.36)	37.98	2.06	2.06 (2.01,2.15)	0.28 (0.01,1.05)	0	0.28
Norway	Paraguay	47.72 (17.29,81.75)	47.72	0.04	0.04 (0.04,0.04)	0.02 (0.01,0.03)	0	0.02
Norway	Peru	29.94 (14.86,49.75)	29.94	7.45	7.45 (7.43,7.47)	2.48 (1.26,4.04)	0.2	2.48
Norway	Philippines	8.83 (5.79,14.36)	8.83	80.23	80.23 (79.99,80.48)	6.54 (4.21,9.6)	4.2	6.54
Norway	Puerto Rico	52.66 (28.89,79.26)	52.66	0.35	0.35 (0.35,0.35)	0.16 (0.06,0.27)	0.1	0.16
Norway	Republic of Congo	40.45 (12.26,65.57)	40.45	1.35	1.35 (1.35,1.35)	0.53 (0.17,0.88)	0	0.53
Norway	Reunion	47.86 (18.07,74.75)	47.86	0.42	0.42 (0.42,0.42)	0.2 (0.08,0.31)	0	0.2
Norway	Rwanda	29.88 (11.75,57.4)	29.88	2.39	2.39 (2.39,2.4)	0.72 (0.27,1.33)	0	0.72
Norway	Saint Lucia	38.05 (13.8,67.69)	38.05	1.11	1.11 (1.1,1.11)	0.42 (0.15,0.76)	0	0.42
Norway	Saint Vincent and the Grenadines	50.4 (17.25,85.16)	50.4	0.08	0.08 (0.08,0.08)	0.04 (0.02,0.07)	0	0.04
Norway	Samoa	53.28 (17.98,83.67)	53.28	0	0 (0,0)	0 (0,0)	0	0
Norway	Sao Tome and Principe	49.51 (23.35,73.51)	49.51	0.05	0.05 (0.05,0.05)	0.02 (0.01,0.03)	0	0.02
Norway	Senegal	34.93 (13.13,67.31)	34.93	1.72	1.72 (1.72,1.72)	0.57 (0.22,1.16)	0	0.57
Norway	Seychelles	23.85 (8.44,46.8)	23.85	3.68	3.68 (3.67,3.68)	0.83 (0.3,1.66)	0	0.83
Norway	Sierra Leone	37.31 (11.44,64.08)	37.31	1.41	1.41 (1.41,1.41)	0.52 (0.16,0.92)	0	0.52
Norway	Singapore	7.46 (4.24,12.57)	7.46	42.89	42.89 (42.76,43.04)	3.21 (1.76,5.26)	0.4	3.21
Norway	Somalia	41.13 (18.78,66.93)	41.13	2.06	2.06 (2.06,2.06)	0.8 (0.38,1.4)	0.1	0.8
Norway	South Sudan	41.13 (11.86,73.95)	41.13	1.26	1.26 (1.26,1.26)	0.5 (0.15,0.93)	0	0.5
Norway	Sri Lanka	27.18 (15.23,41.33)	27.18	19.36	19.36 (19.35,19.38)	4.23 (2.51,6.11)	1.6	4.23
Norway	Sudan	59.14 (35.93,83.05)	59.14	0	0 (0,0)	0 (0,0)	0.1	0
Norway	Suriname	48.77 (23.49,81.51)	48.77	0.02	0.02 (0.02,0.02)	0.01 (0,0.01)	0	0.01
Norway	Tanzania	26.82 (15.59,41.14)	26.82	14.84	14.84 (14.8,14.87)	3.96 (2.28,5.94)	0.5	3.96
Norway	Thailand	4.65 (3.63,5.74)	4.65	587.53	587.53 (585.51,589.81)	19.61 (15.89,24.47)	18.8	19.61
Norway	Togo	46.4 (15.69,77.14)	46.4	0.49	0.49 (0.49,0.49)	0.23 (0.07,0.38)	0	0.23
Norway	Tonga	49.35 (2.29,96.3)	49.35	0.01	0.01 (0.01,0.01)	0.01 (0,0.01)	0	0.01
Norway	Trinidad and Tobago	25.81 (10.56,45.53)	25.81	7.05	7.05 (7.04,7.06)	1.6 (0.66,2.79)	0.1	1.6
Norway	Uganda	16.44 (5.44,35.35)	16.44	5.95	5.95 (5.93,5.96)	0.98 (0.34,2.04)	0	0.98
Norway	Uruguay	50.23 (26.16,73.77)	50.23	0.01	0.01 (0.01,0.01)	0.01 (0,0.01)	0	0.01
Norway	Venezuela	35.76 (16.51,50.63)	35.76	5.21	5.21 (5.18,5.25)	0.89 (0.38,1.86)	0.1	0.89
Norway	Vietnam	11.5 (6.33,18.23)	11.5	31.99	31.99 (31.95,32.04)	3.12 (1.71,4.95)	0.4	3.12
Norway	Virgin Islands, U.S.	44 (16.67,73.77)	44	0.56	0.56 (0.56,0.57)	0.22 (0.09,0.42)	0	0.22
Norway	Yemen	48.41 (18.76,80.04)	48.41	0.09	0.09 (0.09,0.09)	0.04 (0,0.08)	0	0.04
Norway	Zambia	40.81 (15.7,70.07)	40.81	1.07	1.07 (1.07,1.07)	0.43 (0.17,0.74)	0	0.43
Norway	Zimbabwe	49.59 (22.58,77.22)	49.59	0.12	0.12 (0.12,0.12)	0.06 (0.02,0.09)	0	0.06
Portugal	Afghanistan	50.5 (13.31,82.23)	50.5	0	0 (0,0)	0 (0,0)	0	0
Portugal	American Samoa	50.62 (3.65,95.58)	50.62	0.02	0.02 (0.02,0.02)	0.01 (0,0.02)	0	0.01
Portugal	Angola	0.76 (0.36,1.3)	0.76	472.68	472.68 (471.38,474.11)	3.61 (1.69,6.13)	0.5	3.61
Portugal	Antigua and Barbuda	47.1 (10.74,83.67)	47.1	0.18	0.18 (0.18,0.18)	0.09 (0.02,0.15)	0	0.09
Portugal	Argentina	31.4 (5.15,65.44)	31.4	3.32	3.32 (3.31,3.33)	0.47 (0.07,1.99)	0	0.47
Portugal	Aruba	50.17 (12.41,86.63)	50.17	0.03	0.03 (0.03,0.03)	0.02 (0,0.03)	0	0.02
Portugal	Bahamas	48.68 (9.84,87.46)	48.68	0	0 (0,0)	0 (0,0)	0	0
Portugal	Bangladesh	44.24 (11.18,87.05)	44.24	0.55	0.55 (0.55,0.55)	0.23 (0.06,0.48)	0	0.23
Portugal	Barbados	42.71 (9.06,83.75)	42.71	0.42	0.42 (0.42,0.42)	0.18 (0.03,0.35)	0	0.18
Portugal	Belize	43.61 (10.2,84.77)	43.61	0.1	0.1 (0.1,0.1)	0.04 (0.01,0.08)	0	0.04
Portugal	Benin	46.88 (9.25,79.17)	46.88	0.51	0.51 (0.51,0.52)	0.24 (0.05,0.41)	0	0.24
Portugal	Bolivia	31.18 (3.64,68.87)	31.18	1.93	1.93 (1.93,1.94)	0.59 (0.07,1.35)	0	0.59
Portugal	Brazil	0.26 (0.14,0.41)	0.26	2709.21	2709.21 (2682.74,2739.77)	6.54 (3.62,10.08)	5.5	6.54
Portugal	British Virgin Islands	50.21 (15.65,84.36)	50.21	0	0 (0,0)	0 (0,0)	0	0
Portugal	Brunei	46.84 (9.13,87.2)	46.84	0.04	0.04 (0.04,0.04)	0.02 (0,0.04)	0	0.02
Portugal	Burkina Faso	44.1 (9.63,81.46)	44.1	0.77	0.77 (0.77,0.77)	0.34 (0.07,0.63)	0	0.34
Portugal	Burundi	48.49 (9.48,88.19)	48.49	0.1	0.1 (0.1,0.1)	0.05 (0.01,0.09)	0	0.05
Portugal	Cambodia	39.04 (8.95,80.15)	39.04	0.95	0.95 (0.94,0.95)	0.37 (0.08,0.77)	0	0.37
Portugal	Cameroon	30.27 (4.95,67.27)	30.27	2.34	2.34 (2.33,2.34)	0.7 (0.11,1.57)	0	0.7
Portugal	Cape Verde	0.45 (0.11,1.31)	0.45	183.33	183.33 (182.86,183.81)	0.85 (0.21,2.36)	0	0.85
Portugal	Central African Republic	42.58 (12.59,82.58)	42.58	0.84	0.84 (0.84,0.85)	0.36 (0.11,0.69)	0	0.36
Portugal	Chad	48.01 (10.69,87.27)	48.01	0.17	0.17 (0.17,0.17)	0.08 (0.02,0.14)	0	0.08
Portugal	Chile	12.07 (1.61,33.95)	12.07	7.01	7.01 (7,7.03)	0.84 (0.12,2.27)	0	0.84
Portugal	Colombia	47.22 (10.39,82.36)	47.22	0.08	0.08 (0.08,0.08)	0.04 (0,0.08)	0	0.04
Portugal	Comoros	62.03 (32.47,95.83)	62.03	0.02	0.02 (0.02,0.02)	0.01 (0,0.02)	0.2	0.01
Portugal	Costa Rica	16.64 (3.87,59.14)	16.64	5.13	5.13 (5.11,5.15)	0.84 (0.19,3.08)	0	0.84
Portugal	Côte d'Ivoire	14.07 (2.47,42.66)	14.07	5.78	5.78 (5.77,5.8)	0.84 (0.16,2.28)	0	0.84
Portugal	Cuba	20.36 (7.46,42.67)	20.36	9.65	9.65 (9.63,9.67)	2.24 (0.77,4.87)	0.2	2.24
Portugal	Democratic Republic of the Congo	30.34 (7.1,66.57)	30.34	3.01	3.01 (3,3.02)	0.91 (0.21,2)	0	0.91
Portugal	Djibouti	47.84 (10.19,88.85)	47.84	0.09	0.09 (0.09,0.09)	0.04 (0.01,0.08)	0	0.04
Portugal	Dominican Republic	1.66 (0.2,5.48)	1.66	45.89	45.89 (45.68,46.07)	0.73 (0.09,2.45)	0	0.73
Portugal	East Timor	46.35 (11.82,82.37)	46.35	0.43	0.43 (0.43,0.43)	0.2 (0.04,0.36)	0	0.2
Portugal	Ecuador	17.51 (1.88,47.61)	17.51	6.06	6.06 (6.01,6.13)	0.88 (0.11,2.45)	0	0.88
Portugal	Egypt	48.55 (7.99,87.1)	48.55	0	0 (0,0)	0 (0,0)	0	0
Portugal	El Salvador	36.88 (8.11,78.06)	36.88	1.13	1.13 (1.13,1.13)	0.35 (0.07,0.94)	0	0.35
Portugal	Equatorial Guinea	23.39 (3.74,70.51)	23.39	3.34	3.34 (3.33,3.35)	0.76 (0.12,2.32)	0	0.76
Portugal	Eritrea	47.78 (9.15,89.6)	47.78	0.12	0.12 (0.12,0.12)	0.06 (0.01,0.11)	0	0.06
Portugal	Ethiopia	34.41 (5.58,73.93)	34.41	1.69	1.69 (1.68,1.69)	0.55 (0.09,1.2)	0	0.55
Portugal	Fiji	48.94 (9.8,87.09)	48.94	0.26	0.26 (0.25,0.26)	0.11 (0.01,0.25)	0	0.11
Portugal	French Guiana	50.47 (10.83,82.78)	50.47	0.13	0.13 (0.13,0.13)	0.07 (0.01,0.12)	0	0.07
Portugal	French Polynesia	46.97 (10.2,85.46)	46.97	0.58	0.58 (0.58,0.59)	0.22 (0.01,0.56)	0	0.22
Portugal	Gabon	36.08 (6.88,79.65)	36.08	1.75	1.75 (1.74,1.75)	0.63 (0.12,1.39)	0	0.63
Portugal	Gambia	44.75 (7.77,84.53)	44.75	0.78	0.78 (0.78,0.78)	0.35 (0.06,0.66)	0	0.35
Portugal	Ghana	8.24 (1.03,31.09)	8.24	9.29	9.29 (9.26,9.32)	0.77 (0.1,2.88)	0	0.77
Portugal	Grenada	50.29 (14.78,90.37)	50.29	0.03	0.03 (0.03,0.03)	0.01 (0,0.02)	0	0.01
Portugal	Guadeloupe	53.13 (12.91,91.6)	53.13	0.01	0.01 (0.01,0.01)	0 (0,0.01)	0	0
Portugal	Guatemala	41.75 (7.24,80.86)	41.75	0.96	0.96 (0.96,0.96)	0.4 (0.07,0.78)	0	0.4
Portugal	Guinea	27.63 (4.78,64.51)	27.63	2.84	2.84 (2.83,2.85)	0.76 (0.14,1.89)	0	0.76
Portugal	Guinea-Bissau	2.12 (0.21,7.21)	2.12	40.75	40.75 (40.69,40.83)	0.77 (0.09,2.72)	0	0.77
Portugal	Guyana	49.72 (15.32,89.35)	49.72	0	0 (0,0)	0 (0,0)	0	0
Portugal	Haiti	54.32 (11.44,87.16)	54.32	0	0 (0,0)	0 (0,0)	0	0
Portugal	Honduras	43.38 (9.62,87.16)	43.38	0.49	0.49 (0.49,0.5)	0.21 (0.04,0.43)	0	0.21
Portugal	India	1.88 (0.67,4.35)	1.88	118.47	118.47 (118.09,118.94)	2.43 (0.92,5.44)	0.2	2.43
Portugal	Indonesia	7.37 (3.83,14.31)	7.37	56.3	56.3 (56.02,56.58)	3.79 (1.94,7.59)	0.5	3.79
Portugal	Iran	49.89 (12.36,87.53)	49.89	0	0 (0,0)	0 (0,0)	0	0
Portugal	Jamaica	43.26 (11.29,88.26)	43.26	0.78	0.78 (0.78,0.79)	0.26 (0.02,0.72)	0	0.26
Portugal	Kenya	19.14 (3.93,52.75)	19.14	4.47	4.47 (4.46,4.48)	0.87 (0.16,2.34)	0	0.87
Portugal	Laos	48.59 (11.22,90.87)	48.59	0.04	0.04 (0.04,0.04)	0.02 (0,0.04)	0	0.02
Portugal	Liberia	45.19 (7.81,86.02)	45.19	0.35	0.35 (0.35,0.35)	0.16 (0.03,0.3)	0	0.16
Portugal	Macao	47.73 (13.6,86.33)	47.73	0	0 (0,0)	0 (0,0)	0	0
Portugal	Madagascar	39.61 (9.68,83.6)	39.61	0.8	0.8 (0.79,0.8)	0.32 (0.08,0.66)	0	0.32
Portugal	Malawi	44.72 (10.95,84.76)	44.72	0.6	0.6 (0.6,0.6)	0.27 (0.07,0.52)	0	0.27
Portugal	Malaysia	10.32 (4.24,22.21)	10.32	22.37	22.37 (22.27,22.47)	2.22 (0.9,4.72)	0.2	2.22
Portugal	Maldives	7.18 (1.09,23.23)	7.18	10.83	10.83 (10.81,10.86)	0.77 (0.1,2.43)	0	0.77
Portugal	Mali	34.42 (4.88,78.38)	34.42	2.11	2.11 (2.11,2.12)	0.74 (0.11,1.66)	0	0.74
Portugal	Martinique	50.43 (9.09,85.66)	50.43	0.01	0.01 (0.01,0.01)	0 (0,0.01)	0	0
Portugal	Mauritius	14.51 (2.11,46.1)	14.51	5.68	5.68 (5.65,5.71)	0.82 (0.12,2.61)	0	0.82
Portugal	Mayotte	52.25 (4.75,97.28)	52.25	0.02	0.02 (0.02,0.02)	0.01 (0,0.02)	0	0.01
Portugal	Mexico	3.28 (0.48,10.63)	3.28	26.3	26.3 (26.21,26.38)	0.86 (0.13,2.74)	0	0.86
Portugal	Mozambique	2.43 (0.44,7.26)	2.43	33.3	33.3 (33.21,33.39)	0.81 (0.15,2.45)	0	0.81
Portugal	Myanmar	37 (9.91,90.23)	37	1.03	1.03 (1.02,1.03)	0.38 (0.09,0.94)	0	0.38
Portugal	Namibia	38.2 (8.18,80.99)	38.2	1.16	1.16 (1.16,1.16)	0.43 (0.09,0.94)	0	0.43
Portugal	Nepal	38.01 (4.9,82.61)	38.01	1.62	1.62 (1.62,1.62)	0.37 (0.03,1.42)	0	0.37
Portugal	New Caledonia	49.28 (13.4,87.1)	49.28	0	0 (0,0)	0 (0,0)	0	0
Portugal	Nicaragua	36.12 (7.38,79.5)	36.12	1.08	1.08 (1.08,1.08)	0.39 (0.08,0.86)	0	0.39
Portugal	Niger	48.2 (8.4,87.08)	48.2	0.22	0.22 (0.22,0.22)	0.11 (0.02,0.19)	0	0.11
Portugal	Nigeria	23.09 (3.55,56.46)	23.09	3.73	3.73 (3.72,3.73)	0.88 (0.13,2.13)	0	0.88
Portugal	Oman	51.13 (12.45,92.62)	51.13	0.06	0.06 (0.06,0.06)	0.03 (0.01,0.05)	0	0.03
Portugal	Pakistan	43.09 (9.64,80.61)	43.09	0.52	0.52 (0.52,0.53)	0.23 (0.05,0.43)	0	0.23
Portugal	Panama	21.71 (2.91,59.16)	21.71	4.44	4.44 (4.43,4.44)	0.69 (0.14,2.21)	0	0.69
Portugal	Papua New Guinea	51.1 (11.95,82.37)	51.1	0	0 (0,0)	0 (0,0)	0	0
Portugal	Paraguay	48.87 (9.43,86.99)	48.87	0.21	0.21 (0.21,0.21)	0.11 (0.02,0.18)	0	0.11
Portugal	Peru	7.26 (0.95,22.78)	7.26	12.75	12.75 (12.7,12.81)	0.91 (0.12,2.79)	0	0.91
Portugal	Philippines	12.46 (4.49,27.92)	12.46	18.81	18.81 (18.73,18.9)	2.34 (0.84,5.25)	0.2	2.34
Portugal	Puerto Rico	46.4 (11.6,85.77)	46.4	0.14	0.14 (0.14,0.14)	0.06 (0,0.14)	0	0.06
Portugal	Republic of Congo	26.22 (2.22,63.64)	26.22	3.09	3.09 (3.08,3.09)	0.79 (0.07,2.02)	0	0.79
Portugal	Reunion	38.54 (7.27,79.17)	38.54	1.46	1.46 (1.45,1.47)	0.56 (0.11,1.17)	0	0.56
Portugal	Rwanda	49.6 (6.29,89.58)	49.6	0.63	0.63 (0.63,0.63)	0.31 (0.04,0.57)	0	0.31
Portugal	Saint Lucia	49.88 (10.17,91.03)	49.88	0.12	0.12 (0.12,0.12)	0.06 (0.01,0.11)	0	0.06
Portugal	Saint Vincent and the Grenadines	47.57 (13.48,90.61)	47.57	0.03	0.03 (0.03,0.03)	0.02 (0,0.03)	0	0.02
Portugal	Sao Tome and Principe	1.85 (0.27,6.64)	1.85	44.17	44.17 (44.06,44.29)	0.82 (0.12,3.05)	0	0.82
Portugal	Senegal	4.6 (0.66,15.71)	4.6	18.04	18.04 (18.01,18.07)	0.82 (0.12,2.9)	0	0.82
Portugal	Seychelles	23.89 (3.2,59.26)	23.89	3.36	3.36 (3.35,3.37)	0.8 (0.11,2.02)	0	0.8
Portugal	Sierra Leone	47.35 (11.19,79.86)	47.35	0.45	0.45 (0.45,0.45)	0.21 (0.05,0.37)	0	0.21
Portugal	Singapore	6.98 (1.4,27.08)	6.98	11.06	11.06 (11.02,11.09)	0.79 (0.16,2.5)	0	0.79
Portugal	Solomon Islands	47.41 (2.06,95.96)	47.41	0	0 (0,0)	0 (0,0)	0	0
Portugal	Somalia	52.19 (14.44,87.85)	52.19	0.03	0.03 (0.03,0.03)	0.01 (0,0.02)	0	0.01
Portugal	South Sudan	49.72 (6.84,87.62)	49.72	0.09	0.09 (0.09,0.09)	0.05 (0.01,0.08)	0	0.05
Portugal	Sri Lanka	17.73 (1.98,57.59)	17.73	4.62	4.62 (4.62,4.63)	0.76 (0.08,2.35)	0	0.76
Portugal	Sudan	49.28 (10.78,89)	49.28	0	0 (0,0)	0 (0,0)	0	0
Portugal	Suriname	49.84 (15.17,90.71)	49.84	0	0 (0,0)	0 (0,0)	0	0
Portugal	Tanzania	26.45 (3.61,65.7)	26.45	3.04	3.04 (3.03,3.05)	0.78 (0.1,1.92)	0	0.78
Portugal	Thailand	1.29 (0.15,4.13)	1.29	68.31	68.31 (68.06,68.61)	0.84 (0.11,2.56)	0	0.84
Portugal	Togo	33.54 (8.83,76.41)	33.54	1.59	1.59 (1.58,1.59)	0.54 (0.14,1.22)	0	0.54
Portugal	Tonga	49.47 (2.27,97.36)	49.47	0.01	0.01 (0.01,0.01)	0.01 (0,0.01)	0	0.01
Portugal	Trinidad and Tobago	27.92 (3.42,62.5)	27.92	2.81	2.81 (2.8,2.81)	0.76 (0.1,1.81)	0	0.76
Portugal	Uganda	42.67 (7.38,79.84)	42.67	0.9	0.9 (0.9,0.91)	0.37 (0.07,0.72)	0	0.37
Portugal	Uruguay	48.04 (9.88,83.75)	48.04	0.11	0.11 (0.11,0.11)	0.06 (0,0.11)	0	0.06
Portugal	Venezuela	36.48 (14.86,50.52)	36.48	38.35	38.35 (38.21,38.48)	1.51 (0.64,2.92)	0.2	1.51
Portugal	Vietnam	11.62 (1.62,33.92)	11.62	7.37	7.37 (7.35,7.38)	0.86 (0.12,2.38)	0	0.86
Portugal	Virgin Islands, U.S.	50.67 (9.12,86.15)	50.67	0.04	0.04 (0.04,0.04)	0.02 (0,0.04)	0	0.02
Portugal	Yemen	49.14 (7.17,88.72)	49.14	0.05	0.05 (0.05,0.05)	0.02 (0,0.05)	0	0.02
Portugal	Zambia	44.22 (12.36,86.97)	44.22	0.41	0.41 (0.41,0.41)	0.18 (0.05,0.36)	0	0.18
Portugal	Zimbabwe	46.9 (7.03,86.82)	46.9	0.06	0.06 (0.06,0.06)	0.03 (0,0.05)	0	0.03
Romania	Afghanistan	48.67 (21.79,80.49)	48.67	0	0 (0,0)	0 (0,0)	0	0
Romania	Angola	41.93 (22.43,69.52)	41.93	2.83	2.83 (2.82,2.84)	1.28 (0.66,1.97)	0.2	1.28
Romania	Antigua and Barbuda	50 (19.78,80.35)	50	0.13	0.13 (0.13,0.13)	0.06 (0.02,0.1)	0	0.06
Romania	Argentina	44.53 (15.03,78.8)	44.53	0.39	0.39 (0.39,0.39)	0.16 (0.02,0.36)	0	0.16
Romania	Aruba	48 (15.89,75.57)	48	0.03	0.03 (0.03,0.03)	0.02 (0,0.03)	0	0.02
Romania	Bahamas	50.64 (15.06,85.72)	50.64	0	0 (0,0)	0 (0,0)	0	0
Romania	Bangladesh	48.34 (19.6,82.52)	48.34	0.07	0.07 (0.07,0.07)	0.03 (0.01,0.06)	0	0.03
Romania	Barbados	42.12 (15.36,68.98)	42.12	0.89	0.89 (0.89,0.9)	0.32 (0.08,0.68)	0	0.32
Romania	Belize	50.09 (12.06,90.19)	50.09	0.04	0.04 (0.04,0.04)	0.02 (0.01,0.04)	0	0.02
Romania	Benin	46.63 (15.79,82.6)	46.63	0.45	0.45 (0.45,0.45)	0.21 (0.06,0.37)	0	0.21
Romania	Bolivia	49.11 (17.42,79.79)	49.11	0.19	0.19 (0.19,0.19)	0.09 (0.03,0.16)	0	0.09
Romania	Brazil	3.59 (0.9,9.16)	3.59	30.86	30.86 (30.6,31.13)	0.89 (0.24,2.09)	0	0.89
Romania	British Virgin Islands	47.23 (18.37,81.83)	47.23	0	0 (0,0)	0 (0,0)	0	0
Romania	Brunei	49.8 (19.77,82.93)	49.8	0.03	0.03 (0.03,0.03)	0.01 (0.01,0.02)	0	0.01
Romania	Burkina Faso	47.39 (16.35,80.04)	47.39	0.37	0.37 (0.37,0.37)	0.18 (0.06,0.3)	0	0.18
Romania	Burundi	49.56 (17.58,79.32)	49.56	0.06	0.06 (0.06,0.06)	0.03 (0.01,0.05)	0	0.03
Romania	Cambodia	42.89 (13.53,74.7)	42.89	0.8	0.8 (0.8,0.8)	0.35 (0.12,0.62)	0	0.35
Romania	Cameroon	37.18 (10.63,68.12)	37.18	1.43	1.43 (1.42,1.43)	0.48 (0.12,0.91)	0	0.48
Romania	Cape Verde	48.68 (15,75.08)	48.68	0.4	0.4 (0.4,0.4)	0.19 (0.06,0.31)	0	0.19
Romania	Central African Republic	57.49 (30.03,84.25)	57.49	0.09	0.09 (0.09,0.09)	0.06 (0.03,0.08)	0.2	0.06
Romania	Chad	50.9 (18.91,78.77)	50.9	0.13	0.13 (0.13,0.13)	0.07 (0.02,0.11)	0	0.07
Romania	Chile	37.04 (8.58,66.99)	37.04	1.36	1.36 (1.36,1.36)	0.5 (0.12,0.92)	0	0.5
Romania	Colombia	48.64 (19,82.58)	48.64	0.01	0.01 (0.01,0.01)	0 (0,0.01)	0	0
Romania	Comoros	47.07 (19.04,79.69)	47.07	0.05	0.05 (0.05,0.05)	0.02 (0.01,0.04)	0	0.02
Romania	Costa Rica	55.37 (31.04,82.45)	55.37	0.72	0.72 (0.72,0.73)	0.42 (0.23,0.6)	0.2	0.42
Romania	Côte d'Ivoire	39.99 (10.07,75.16)	39.99	0.99	0.99 (0.99,0.99)	0.38 (0.09,0.75)	0	0.38
Romania	Cuba	47.3 (22.3,74.86)	47.3	2.03	2.03 (2.02,2.03)	1.02 (0.5,1.52)	0.2	1.02
Romania	Democratic Republic of the Congo	38.62 (11.01,71.15)	38.62	1.39	1.39 (1.38,1.39)	0.54 (0.15,0.99)	0	0.54
Romania	Djibouti	48.95 (17.32,76.11)	48.95	0.09	0.09 (0.09,0.09)	0.04 (0.02,0.07)	0	0.04
Romania	Dominican Republic	15.11 (3.72,40.4)	15.11	6.57	6.57 (6.54,6.59)	0.81 (0.21,2.15)	0	0.81
Romania	Ecuador	37.46 (9.96,69.74)	37.46	1.61	1.61 (1.6,1.62)	0.53 (0.13,1.12)	0	0.53
Romania	Egypt	53.65 (16.55,81.05)	53.65	0	0 (0,0)	0 (0,0)	0	0
Romania	El Salvador	48.01 (19.97,78.91)	48.01	0.26	0.26 (0.26,0.26)	0.12 (0.03,0.22)	0	0.12
Romania	Equatorial Guinea	43.95 (12.67,76.1)	43.95	0.64	0.64 (0.64,0.65)	0.28 (0.08,0.49)	0	0.28
Romania	Eritrea	48.78 (15.33,77.33)	48.78	0.06	0.06 (0.06,0.06)	0.03 (0.01,0.04)	0	0.03
Romania	Ethiopia	47.04 (15.94,81.1)	47.04	0.59	0.59 (0.59,0.59)	0.28 (0.09,0.47)	0	0.28
Romania	Fiji	46.27 (14.94,82.13)	46.27	0.31	0.31 (0.31,0.32)	0.14 (0.03,0.28)	0	0.14
Romania	French Guiana	49.81 (16.72,83.1)	49.81	0.01	0.01 (0.01,0.01)	0 (0,0.01)	0	0
Romania	French Polynesia	46.54 (12.98,80.28)	46.54	0.36	0.36 (0.35,0.36)	0.15 (0.04,0.33)	0	0.15
Romania	Gabon	35.41 (12.13,70.04)	35.41	1.5	1.5 (1.5,1.5)	0.53 (0.19,1.05)	0	0.53
Romania	Gambia	46.71 (17.22,82.05)	46.71	0.17	0.17 (0.17,0.17)	0.08 (0.03,0.14)	0	0.08
Romania	Ghana	35.63 (9.05,68.12)	35.63	1.86	1.86 (1.85,1.86)	0.65 (0.17,1.25)	0	0.65
Romania	Grenada	48.52 (22.14,82.27)	48.52	0.03	0.03 (0.03,0.03)	0.01 (0,0.02)	0	0.01
Romania	Guadeloupe	49.29 (17.46,81.87)	49.29	0	0 (0,0)	0 (0,0)	0	0
Romania	Guatemala	48.41 (16.74,82.08)	48.41	0.19	0.19 (0.19,0.19)	0.09 (0.03,0.16)	0	0.09
Romania	Guinea	45.21 (18.68,77.62)	45.21	0.3	0.3 (0.3,0.3)	0.13 (0.05,0.24)	0	0.13
Romania	Guinea-Bissau	50.47 (22.49,85.63)	50.47	0.03	0.03 (0.03,0.03)	0.02 (0.01,0.03)	0	0.02
Romania	Guyana	49.51 (23.04,77.58)	49.51	0	0 (0,0)	0 (0,0)	0	0
Romania	Haiti	49.79 (17.59,78.05)	49.79	0	0 (0,0)	0 (0,0)	0	0
Romania	Honduras	48.35 (16.68,84.19)	48.35	0.07	0.07 (0.07,0.08)	0.04 (0.01,0.07)	0	0.04
Romania	India	6.16 (2.28,14.05)	6.16	36.42	36.42 (36.31,36.54)	1.99 (0.81,4.07)	0.2	1.99
Romania	Indonesia	14.06 (6.4,25.07)	14.06	23.81	23.81 (23.71,23.9)	2.95 (1.27,5.28)	0.3	2.95
Romania	Iran	50.6 (18.89,79.67)	50.6	0	0 (0,0)	0 (0,0)	0	0
Romania	Jamaica	45.17 (15.89,75.99)	45.17	0.44	0.44 (0.44,0.44)	0.19 (0.04,0.35)	0	0.19
Romania	Kenya	37.47 (9.11,69.37)	37.47	1.37	1.37 (1.37,1.37)	0.51 (0.13,0.94)	0	0.51
Romania	Laos	50.49 (23.83,81.3)	50.49	0.01	0.01 (0.01,0.01)	0 (0,0.01)	0	0
Romania	Liberia	46.51 (18.57,81.79)	46.51	0.19	0.19 (0.19,0.19)	0.08 (0.03,0.15)	0	0.08
Romania	Macao	49.22 (17.58,83.52)	49.22	0	0 (0,0)	0 (0,0)	0	0
Romania	Madagascar	47.44 (17.07,76.06)	47.44	0.32	0.32 (0.32,0.33)	0.14 (0.04,0.26)	0	0.14
Romania	Malawi	48.99 (13.71,80.64)	48.99	0.02	0.02 (0.02,0.02)	0.01 (0,0.02)	0	0.01
Romania	Malaysia	13.45 (5.49,26.38)	13.45	15.37	15.37 (15.32,15.43)	1.87 (0.74,3.58)	0.2	1.87
Romania	Maldives	23.06 (9.06,46.82)	23.06	8.63	8.63 (8.61,8.65)	1.8 (0.75,3.77)	0.2	1.8
Romania	Mali	47.13 (18.14,84.01)	47.13	0.42	0.42 (0.42,0.42)	0.2 (0.08,0.35)	0	0.2
Romania	Martinique	49.81 (22.62,78.76)	49.81	0	0 (0,0)	0 (0,0)	0	0
Romania	Mauritius	30.69 (7.88,62.14)	30.69	2.48	2.48 (2.47,2.49)	0.73 (0.21,1.62)	0	0.73
Romania	Mayotte	52.02 (10.14,87.9)	52.02	0.02	0.02 (0.02,0.02)	0.01 (0,0.02)	0	0.01
Romania	Mexico	11.92 (2.53,30.8)	11.92	7.37	7.37 (7.35,7.39)	0.86 (0.2,2.1)	0	0.86
Romania	Mozambique	49.95 (14.92,82.91)	49.95	0.14	0.14 (0.14,0.14)	0.07 (0.02,0.11)	0	0.07
Romania	Myanmar	42.4 (15.28,76.6)	42.4	0.69	0.69 (0.68,0.69)	0.29 (0.1,0.54)	0	0.29
Romania	Namibia	49.25 (13.19,81.68)	49.25	0.15	0.15 (0.15,0.15)	0.07 (0.02,0.12)	0	0.07
Romania	Nepal	47.69 (20.03,81.47)	47.69	0.22	0.22 (0.22,0.22)	0.11 (0.02,0.2)	0	0.11
Romania	New Caledonia	52.76 (19.49,83.14)	52.76	0	0 (0,0)	0 (0,0)	0	0
Romania	Nicaragua	50.82 (13.29,82.62)	50.82	0.05	0.05 (0.05,0.05)	0.03 (0.01,0.04)	0	0.03
Romania	Niger	51.14 (20.26,82.63)	51.14	0.06	0.06 (0.06,0.06)	0.03 (0.01,0.05)	0	0.03
Romania	Nigeria	21.2 (6.82,49.96)	21.2	4.13	4.13 (4.12,4.14)	0.85 (0.27,1.94)	0	0.85
Romania	Oman	49.36 (14.02,82.77)	49.36	0.09	0.09 (0.09,0.09)	0.04 (0.01,0.07)	0	0.04
Romania	Pakistan	47.65 (18.91,85.56)	47.65	0.25	0.25 (0.25,0.25)	0.12 (0.05,0.21)	0	0.12
Romania	Panama	37.96 (10.6,65.91)	37.96	1.51	1.51 (1.51,1.52)	0.39 (0.1,1.18)	0	0.39
Romania	Papua New Guinea	49.51 (20.14,81.29)	49.51	0.33	0.33 (0.32,0.34)	0.14 (0.01,0.31)	0	0.14
Romania	Paraguay	48.93 (20.55,82.3)	48.93	0.01	0.01 (0.01,0.01)	0 (0,0.01)	0	0
Romania	Peru	32.04 (7.18,66.33)	32.04	2.05	2.05 (2.05,2.06)	0.61 (0.12,1.34)	0	0.61
Romania	Philippines	12.32 (2.96,33.58)	12.32	7.39	7.39 (7.37,7.42)	0.81 (0.23,2.2)	0	0.81
Romania	Puerto Rico	48.08 (13.76,81.07)	48.08	0.08	0.08 (0.08,0.08)	0.04 (0.01,0.07)	0	0.04
Romania	Republic of Congo	36.59 (7.93,66.44)	36.59	1.68	1.68 (1.67,1.68)	0.6 (0.13,1.14)	0	0.6
Romania	Reunion	40.04 (11.39,73.16)	40.04	1.07	1.07 (1.07,1.08)	0.45 (0.12,0.82)	0	0.45
Romania	Rwanda	46.47 (12.36,80.77)	46.47	0.42	0.42 (0.41,0.42)	0.2 (0.05,0.34)	0	0.2
Romania	Saint Lucia	50.98 (20.61,81.76)	50.98	0.1	0.1 (0.1,0.1)	0.05 (0.02,0.08)	0	0.05
Romania	Saint Vincent and the Grenadines	46.21 (3.12,97.53)	46.21	0.01	0.01 (0.01,0.01)	0 (0,0.01)	0	0
Romania	Sao Tome and Principe	50.28 (13.73,85.82)	50.28	0.01	0.01 (0.01,0.01)	0 (0,0.01)	0	0
Romania	Senegal	38.82 (8.52,71.02)	38.82	1.23	1.23 (1.22,1.23)	0.47 (0.11,0.88)	0	0.47
Romania	Seychelles	37.32 (11.93,67.97)	37.32	1.29	1.29 (1.28,1.29)	0.44 (0.14,0.85)	0	0.44
Romania	Sierra Leone	46.47 (14.36,82.33)	46.47	0.58	0.58 (0.58,0.58)	0.27 (0.08,0.48)	0	0.27
Romania	Singapore	7.6 (2.27,18.78)	7.6	11.23	11.23 (11.2,11.27)	0.85 (0.24,2.03)	0	0.85
Romania	Somalia	50.94 (19.75,80.1)	50.94	0.03	0.03 (0.03,0.03)	0.02 (0.01,0.03)	0	0.02
Romania	South Sudan	41.57 (11.77,74.68)	41.57	0.95	0.95 (0.94,0.95)	0.38 (0.12,0.72)	0	0.38
Romania	Sri Lanka	20.19 (7.21,53.55)	20.19	3.84	3.84 (3.84,3.85)	0.73 (0.27,1.94)	0	0.73
Romania	Sudan	51.24 (16.92,82.94)	51.24	0	0 (0,0)	0 (0,0)	0	0
Romania	Suriname	49.75 (16.73,79.74)	49.75	0.01	0.01 (0.01,0.01)	0 (0,0.01)	0	0
Romania	Tanzania	32.07 (6.55,63.57)	32.07	2.12	2.12 (2.11,2.12)	0.66 (0.14,1.3)	0	0.66
Romania	Thailand	15.3 (7.13,30.56)	15.3	45.05	45.05 (44.9,45.24)	3.87 (2.25,6.58)	0.5	3.87
Romania	Togo	44.92 (15.84,77.93)	44.92	0.51	0.51 (0.51,0.51)	0.23 (0.08,0.4)	0	0.23
Romania	Trinidad and Tobago	27.49 (5.56,53.73)	27.49	2.9	2.9 (2.89,2.9)	0.68 (0.14,1.56)	0	0.68
Romania	Uganda	46.82 (19.37,75.87)	46.82	0.51	0.51 (0.51,0.51)	0.23 (0.1,0.39)	0	0.23
Romania	Uruguay	51.06 (22.08,78.29)	51.06	0.01	0.01 (0.01,0.01)	0 (0,0.01)	0	0
Romania	Venezuela	45.08 (26.73,72)	45.08	1.97	1.97 (1.95,1.98)	0.47 (0.1,1.23)	0.2	0.47
Romania	Vietnam	16.09 (4.07,41.63)	16.09	5.6	5.6 (5.59,5.61)	0.88 (0.23,2.18)	0	0.88
Romania	Virgin Islands, U.S.	49.27 (20.92,84.72)	49.27	0.05	0.05 (0.05,0.05)	0.03 (0.01,0.05)	0	0.03
Romania	Yemen	48.47 (14.15,79.6)	48.47	0.12	0.12 (0.12,0.12)	0.05 (0,0.11)	0	0.05
Romania	Zambia	50.69 (15.19,83.12)	50.69	0.1	0.1 (0.1,0.1)	0.05 (0.02,0.08)	0	0.05
Romania	Zimbabwe	50 (20.16,82.76)	50	0.01	0.01 (0.01,0.01)	0.01 (0,0.01)	0	0.01
Slovakia	Afghanistan	49.77 (17.84,81.68)	49.77	0	0 (0,0)	0 (0,0)	0	0
Slovakia	Argentina	49.51 (21.55,78.93)	49.51	0	0 (0,0)	0 (0,0)	0	0
Slovakia	Bangladesh	51.09 (11.13,85.18)	51.09	0.01	0.01 (0.01,0.01)	0 (0,0.01)	0	0
Slovakia	Brazil	48.23 (16.32,77.77)	48.23	0.22	0.22 (0.21,0.22)	0.1 (0.04,0.17)	0	0.1
Slovakia	Cambodia	51.29 (21.42,82.17)	51.29	0.02	0.02 (0.02,0.02)	0.01 (0,0.01)	0	0.01
Slovakia	Cameroon	48.12 (17.63,81.95)	48.12	0.02	0.02 (0.02,0.02)	0.01 (0,0.02)	0	0.01
Slovakia	Chile	48.21 (16.3,81.73)	48.21	0.02	0.02 (0.02,0.02)	0.01 (0,0.01)	0	0.01
Slovakia	Colombia	48.18 (2.83,97.77)	48.18	0	0 (0,0)	0 (0,0)	0	0
Slovakia	Côte d'Ivoire	52.48 (17.11,80.23)	52.48	0.02	0.02 (0.02,0.02)	0.01 (0,0.02)	0	0.01
Slovakia	Cuba	50.42 (15.24,82.51)	50.42	0.06	0.06 (0.06,0.06)	0.03 (0.01,0.05)	0	0.03
Slovakia	Dominican Republic	47.3 (9.12,88.05)	47.3	0.07	0.07 (0.07,0.07)	0.03 (0,0.06)	0	0.03
Slovakia	Egypt	49.07 (23.24,74.19)	49.07	0	0 (0,0)	0 (0,0)	0	0
Slovakia	Ethiopia	49.1 (17.42,79.23)	49.1	0.02	0.02 (0.02,0.02)	0.01 (0,0.02)	0	0.01
Slovakia	Fiji	49.89 (18.25,77.89)	49.89	0.01	0.01 (0.01,0.01)	0.01 (0,0.01)	0	0.01
Slovakia	Gabon	47.64 (20.17,82.79)	47.64	0.02	0.02 (0.02,0.02)	0.01 (0,0.02)	0	0.01
Slovakia	Ghana	50.84 (18.43,79.65)	50.84	0.02	0.02 (0.02,0.02)	0.01 (0,0.02)	0	0.01
Slovakia	Guatemala	47.68 (10.25,86.29)	47.68	0.01	0.01 (0.01,0.01)	0.01 (0,0.01)	0	0.01
Slovakia	India	33.15 (16.44,45.82)	33.15	7.73	7.73 (7.7,7.76)	0.55 (0.1,1.51)	0.2	0.55
Slovakia	Indonesia	80.18 (55.44,97.52)	80.18	0.29	0.29 (0.28,0.29)	0.24 (0.15,0.28)	0.3	0.24
Slovakia	Iran	51.82 (26.41,79.34)	51.82	0	0 (0,0)	0 (0,0)	0	0
Slovakia	Kenya	45.73 (14.73,79.63)	45.73	0.04	0.04 (0.04,0.04)	0.02 (0.01,0.03)	0	0.02
Slovakia	Malaysia	47.07 (16.1,78.66)	47.07	0.37	0.37 (0.36,0.37)	0.17 (0.06,0.29)	0	0.17
Slovakia	Maldives	50.48 (27.56,81.21)	50.48	0.96	0.96 (0.95,0.96)	0.33 (0.07,0.74)	0.2	0.33
Slovakia	Mauritius	48.67 (18.59,78.03)	48.67	0.11	0.11 (0.11,0.11)	0.05 (0.01,0.09)	0	0.05
Slovakia	Mexico	47.64 (20.36,76.9)	47.64	0.05	0.05 (0.05,0.05)	0.03 (0.01,0.04)	0	0.03
Slovakia	Myanmar	52.88 (4.4,97.19)	52.88	0.03	0.03 (0.03,0.03)	0.01 (0,0.03)	0	0.01
Slovakia	Nepal	49.26 (10.16,87.49)	49.26	0.05	0.05 (0.05,0.05)	0.02 (0,0.05)	0	0.02
Slovakia	Nigeria	46.94 (16.59,77.94)	46.94	0.02	0.02 (0.02,0.02)	0.01 (0,0.01)	0	0.01
Slovakia	Oman	49.34 (21.22,80.05)	49.34	0	0 (0,0)	0 (0,0)	0	0
Slovakia	Pakistan	49.23 (16.73,81.15)	49.23	0.01	0.01 (0.01,0.01)	0 (0,0.01)	0	0
Slovakia	Panama	45.39 (2.53,98.25)	45.39	0.03	0.03 (0.03,0.03)	0.02 (0,0.03)	0	0.02
Slovakia	Peru	50.01 (16.99,77.57)	50.01	0.02	0.02 (0.02,0.02)	0.01 (0,0.02)	0	0.01
Slovakia	Philippines	64.77 (34.6,90.48)	64.77	0.06	0.06 (0.06,0.06)	0.03 (0.01,0.05)	0.2	0.03
Slovakia	Puerto Rico	49.33 (17.27,86.22)	49.33	0	0 (0,0)	0 (0,0)	0	0
Slovakia	Republic of Congo	50.46 (3,96.64)	50.46	0	0 (0,0)	0 (0,0)	0	0
Slovakia	Senegal	44.28 (2.09,97.03)	44.28	0.01	0.01 (0.01,0.01)	0.01 (0,0.01)	0	0.01
Slovakia	Seychelles	50.36 (12.41,86.99)	50.36	0.06	0.06 (0.06,0.06)	0.03 (0.01,0.05)	0	0.03
Slovakia	Singapore	48.76 (13.07,78.65)	48.76	0.07	0.07 (0.07,0.07)	0.03 (0.01,0.06)	0	0.03
Slovakia	Sri Lanka	39.15 (11.25,76.48)	39.15	1	1 (1,1)	0.37 (0.08,0.74)	0	0.37
Slovakia	Tanzania	47.13 (17.2,77.64)	47.13	0.15	0.15 (0.15,0.15)	0.07 (0.02,0.13)	0	0.07
Slovakia	Thailand	44.78 (22.13,70.93)	44.78	2.08	2.08 (2.07,2.09)	0.63 (0.18,1.43)	0.2	0.63
Slovakia	Uganda	58.01 (1.66,96.99)	58.01	0.01	0.01 (0.01,0.01)	0.01 (0,0.01)	0	0.01
Slovakia	Uruguay	52.54 (1.97,97.68)	52.54	0	0 (0,0)	0 (0,0)	0	0
Slovakia	Venezuela	48.96 (9.57,90.91)	48.96	0.02	0.02 (0.02,0.02)	0.01 (0,0.02)	0	0.01
Slovakia	Vietnam	45.83 (14.7,81.56)	45.83	0.5	0.5 (0.5,0.5)	0.22 (0.06,0.41)	0	0.22
Slovakia	Yemen	50.12 (22.01,82.42)	50.12	0.01	0.01 (0.01,0.01)	0.01 (0,0.01)	0	0.01
Slovakia	Zambia	46.8 (3.53,97.7)	46.8	0	0 (0,0)	0 (0,0)	0	0
Slovenia	Afghanistan	51.22 (26.87,75.24)	51.22	0	0 (0,0)	0 (0,0)	0	0
Slovenia	Angola	47.79 (23.56,77.33)	47.79	0.2	0.2 (0.2,0.2)	0.1 (0.04,0.16)	0	0.1
Slovenia	Antigua and Barbuda	51.19 (26.65,79.49)	51.19	0.02	0.02 (0.02,0.02)	0.01 (0,0.02)	0	0.01
Slovenia	Argentina	46.77 (24.17,78.41)	46.77	0.09	0.09 (0.09,0.09)	0.04 (0.01,0.08)	0	0.04
Slovenia	Aruba	49.57 (23.89,80.03)	49.57	0.01	0.01 (0.01,0.01)	0 (0,0.01)	0	0
Slovenia	Bahamas	51.27 (20.51,82.87)	51.27	0	0 (0,0)	0 (0,0)	0	0
Slovenia	Bangladesh	48.65 (18.91,78.69)	48.65	0.01	0.01 (0.01,0.01)	0.01 (0,0.01)	0	0.01
Slovenia	Barbados	47.35 (15.98,74.6)	47.35	0.09	0.09 (0.09,0.09)	0.04 (0.01,0.07)	0	0.04
Slovenia	Benin	49.03 (14.38,90)	49.03	0.02	0.02 (0.02,0.02)	0.01 (0,0.02)	0	0.01
Slovenia	Bolivia	48.69 (2.92,96.59)	48.69	0.05	0.05 (0.05,0.05)	0.02 (0,0.05)	0	0.02
Slovenia	Brazil	26.5 (10.05,51.31)	26.5	3.27	3.27 (3.25,3.29)	0.77 (0.24,1.58)	0	0.77
Slovenia	Brunei	51.52 (13.34,92.03)	51.52	0.02	0.02 (0.02,0.02)	0.01 (0,0.02)	0	0.01
Slovenia	Burkina Faso	49.92 (17.2,76.75)	49.92	0.01	0.01 (0.01,0.01)	0.01 (0,0.01)	0	0.01
Slovenia	Burundi	49.41 (16.48,80.21)	49.41	0.01	0.01 (0.01,0.01)	0.01 (0,0.01)	0	0.01
Slovenia	Cambodia	50.48 (15.08,82.18)	50.48	0.08	0.08 (0.08,0.08)	0.04 (0.01,0.07)	0	0.04
Slovenia	Cameroon	59.38 (34.84,83.43)	59.38	0.04	0.04 (0.04,0.04)	0.02 (0.01,0.03)	0.1	0.02
Slovenia	Cape Verde	47.44 (12.67,83.87)	47.44	0.02	0.02 (0.02,0.02)	0.01 (0,0.01)	0	0.01
Slovenia	Central African Republic	52.34 (4.35,98.22)	52.34	0.01	0.01 (0.01,0.01)	0.01 (0,0.01)	0	0.01
Slovenia	Chad	46.48 (9.31,85.23)	46.48	0	0 (0,0)	0 (0,0)	0	0
Slovenia	Chile	48.5 (20.21,76.29)	48.5	0.19	0.19 (0.19,0.19)	0.09 (0.04,0.15)	0	0.09
Slovenia	Colombia	47.87 (20.91,78.31)	47.87	0.01	0.01 (0.01,0.01)	0 (0,0.01)	0	0
Slovenia	Costa Rica	50.7 (15.47,79.42)	50.7	0.06	0.06 (0.06,0.06)	0.03 (0.01,0.05)	0	0.03
Slovenia	Côte d'Ivoire	44.59 (17.66,73.29)	44.59	0.57	0.57 (0.57,0.57)	0.24 (0.08,0.42)	0	0.24
Slovenia	Cuba	46.93 (15.36,70.27)	46.93	0.66	0.66 (0.66,0.66)	0.22 (0.04,0.52)	0	0.22
Slovenia	Democratic Republic of the Congo	51.73 (22.46,79.41)	51.73	0.08	0.08 (0.08,0.08)	0.04 (0.02,0.07)	0	0.04
Slovenia	Djibouti	50.35 (24.14,76.89)	50.35	0.01	0.01 (0.01,0.01)	0 (0,0.01)	0	0
Slovenia	Dominican Republic	35.52 (18.33,67.66)	35.52	1.58	1.58 (1.57,1.59)	0.51 (0.25,1.07)	0	0.51
Slovenia	Ecuador	49.6 (21.05,76.47)	49.6	0.07	0.07 (0.07,0.07)	0.04 (0.01,0.06)	0	0.04
Slovenia	Egypt	51.66 (21.05,77.67)	51.66	0	0 (0,0)	0 (0,0)	0	0
Slovenia	El Salvador	51.67 (2.4,96.71)	51.67	0.06	0.06 (0.06,0.06)	0.03 (0,0.06)	0	0.03
Slovenia	Equatorial Guinea	48.26 (21.73,77.95)	48.26	0.03	0.03 (0.03,0.03)	0.01 (0.01,0.02)	0	0.01
Slovenia	Eritrea	58.65 (33.94,86.11)	58.65	0.03	0.03 (0.03,0.03)	0.01 (0,0.02)	0.1	0.01
Slovenia	Ethiopia	45.08 (22.2,75.52)	45.08	0.45	0.45 (0.44,0.45)	0.2 (0.1,0.34)	0	0.2
Slovenia	Fiji	48.15 (22.53,79.44)	48.15	0.03	0.03 (0.02,0.03)	0.01 (0,0.02)	0	0.01
Slovenia	French Guiana	47.14 (13.16,87.35)	47.14	0.06	0.06 (0.05,0.06)	0.03 (0,0.06)	0	0.03
Slovenia	French Polynesia	49.71 (22.96,78.88)	49.71	0.05	0.05 (0.05,0.05)	0.02 (0.01,0.04)	0	0.02
Slovenia	Gabon	52.25 (19.7,72.05)	52.25	0.04	0.04 (0.04,0.04)	0.02 (0.01,0.03)	0	0.02
Slovenia	Gambia	50.47 (15.75,83.83)	50.47	0.04	0.04 (0.04,0.04)	0.02 (0,0.03)	0	0.02
Slovenia	Ghana	47.4 (22.03,75.92)	47.4	0.18	0.18 (0.18,0.18)	0.08 (0.04,0.14)	0	0.08
Slovenia	Grenada	50.2 (8.5,88.33)	50.2	0.01	0.01 (0.01,0.01)	0 (0,0.01)	0	0
Slovenia	Guadeloupe	49.3 (23.43,76.33)	49.3	0.01	0.01 (0.01,0.01)	0.01 (0,0.01)	0	0.01
Slovenia	Guatemala	49.32 (20.12,80.74)	49.32	0.01	0.01 (0.01,0.01)	0.01 (0,0.01)	0	0.01
Slovenia	Guinea	49.34 (27.06,81.07)	49.34	0.04	0.04 (0.04,0.04)	0.02 (0.01,0.04)	0	0.02
Slovenia	Haiti	49.35 (9.64,88.65)	49.35	0	0 (0,0)	0 (0,0)	0	0
Slovenia	Honduras	51.94 (22.18,84.88)	51.94	0.02	0.02 (0.02,0.02)	0.01 (0,0.02)	0	0.01
Slovenia	India	29.01 (15.38,49.32)	29.01	9.46	9.46 (9.43,9.49)	2.27 (1.35,3.81)	0.2	2.27
Slovenia	Indonesia	36.41 (16,64.93)	36.41	3.39	3.39 (3.37,3.4)	1.4 (0.58,2.4)	0.1	1.4
Slovenia	Iran	50.03 (23.74,77.98)	50.03	0	0 (0,0)	0 (0,0)	0	0
Slovenia	Jamaica	50.15 (18.31,76.06)	50.15	0.09	0.09 (0.09,0.09)	0.04 (0.01,0.07)	0	0.04
Slovenia	Kenya	45.79 (19.78,70.68)	45.79	0.35	0.35 (0.35,0.35)	0.16 (0.07,0.25)	0	0.16
Slovenia	Laos	52.07 (2.51,98.23)	52.07	0	0 (0,0)	0 (0,0)	0	0
Slovenia	Liberia	50.1 (22.59,75.17)	50.1	0.04	0.04 (0.04,0.04)	0.02 (0.01,0.03)	0	0.02
Slovenia	Macao	50.52 (17.27,89.26)	50.52	0	0 (0,0)	0 (0,0)	0	0
Slovenia	Madagascar	49.95 (23.36,76.86)	49.95	0.13	0.13 (0.13,0.13)	0.06 (0.03,0.1)	0	0.06
Slovenia	Malawi	47.39 (2.61,97.8)	47.39	0.01	0.01 (0.01,0.01)	0.01 (0,0.01)	0	0.01
Slovenia	Malaysia	44.74 (23.32,71.89)	44.74	2.07	2.07 (2.06,2.08)	0.85 (0.44,1.55)	0.1	0.85
Slovenia	Maldives	51.03 (28.09,84.15)	51.03	1.2	1.2 (1.2,1.2)	0.69 (0.38,1.04)	0.1	0.69
Slovenia	Mali	50.42 (22.95,74.05)	50.42	0.05	0.05 (0.05,0.05)	0.02 (0.01,0.04)	0	0.02
Slovenia	Martinique	49.85 (18.59,80.22)	49.85	0.01	0.01 (0.01,0.01)	0 (0,0.01)	0	0
Slovenia	Mauritius	46.48 (18.98,77.97)	46.48	0.44	0.44 (0.44,0.44)	0.19 (0.07,0.36)	0	0.19
Slovenia	Mexico	46.57 (17,73.98)	46.57	0.63	0.63 (0.63,0.63)	0.29 (0.1,0.47)	0	0.29
Slovenia	Mozambique	51.43 (16.75,81.69)	51.43	0.01	0.01 (0.01,0.01)	0.01 (0,0.01)	0	0.01
Slovenia	Myanmar	58.83 (29.99,90.87)	58.83	0.11	0.11 (0.11,0.11)	0.07 (0.04,0.1)	0.1	0.07
Slovenia	Namibia	49.07 (23.64,78.51)	49.07	0.03	0.03 (0.03,0.03)	0.02 (0.01,0.03)	0	0.02
Slovenia	Nepal	48.33 (18.25,78.31)	48.33	0.11	0.11 (0.11,0.11)	0.05 (0.02,0.09)	0	0.05
Slovenia	Nicaragua	50.72 (19.36,83.79)	50.72	0.02	0.02 (0.02,0.03)	0.01 (0,0.02)	0	0.01
Slovenia	Nigeria	48.93 (27.18,73.42)	48.93	0.23	0.23 (0.23,0.23)	0.11 (0.06,0.17)	0	0.11
Slovenia	Oman	49.85 (21.14,77.09)	49.85	0.01	0.01 (0.01,0.01)	0.01 (0,0.01)	0	0.01
Slovenia	Pakistan	51.28 (23.38,78.12)	51.28	0.02	0.02 (0.02,0.02)	0.01 (0,0.01)	0	0.01
Slovenia	Panama	48.32 (19.74,79.48)	48.32	0.04	0.04 (0.04,0.04)	0.02 (0.01,0.03)	0	0.02
Slovenia	Papua New Guinea	50.12 (11.4,88.7)	50.12	0.06	0.06 (0.06,0.07)	0.03 (0,0.06)	0	0.03
Slovenia	Paraguay	49.69 (16.69,81.44)	49.69	0	0 (0,0)	0 (0,0)	0	0
Slovenia	Peru	48.37 (24.54,71.76)	48.37	0.15	0.15 (0.15,0.15)	0.07 (0.03,0.12)	0	0.07
Slovenia	Philippines	53.45 (30.81,74.61)	53.45	1.92	1.92 (1.91,1.92)	0.9 (0.44,1.47)	0.2	0.9
Slovenia	Puerto Rico	46.68 (20.95,75.61)	46.68	0.03	0.03 (0.03,0.03)	0.01 (0,0.02)	0	0.01
Slovenia	Republic of Congo	49.22 (22.86,76.7)	49.22	0.07	0.07 (0.07,0.07)	0.03 (0.02,0.05)	0	0.03
Slovenia	Reunion	50.65 (26.74,81.18)	50.65	0.08	0.08 (0.08,0.08)	0.04 (0.02,0.06)	0	0.04
Slovenia	Rwanda	49.59 (20.69,79.57)	49.59	0.08	0.08 (0.08,0.08)	0.04 (0.02,0.07)	0	0.04
Slovenia	Saint Lucia	48.95 (23.6,80.45)	48.95	0.03	0.03 (0.03,0.03)	0.02 (0.01,0.03)	0	0.02
Slovenia	Saint Vincent and the Grenadines	47.07 (3.49,95.46)	47.07	0.03	0.03 (0.03,0.03)	0.01 (0,0.03)	0	0.01
Slovenia	Senegal	49.61 (25.73,76.67)	49.61	0.07	0.07 (0.07,0.07)	0.04 (0.02,0.06)	0	0.04
Slovenia	Seychelles	48.04 (21,74.24)	48.04	0.27	0.27 (0.27,0.28)	0.13 (0.04,0.22)	0	0.13
Slovenia	Sierra Leone	49.43 (20.39,76)	49.43	0.03	0.03 (0.03,0.03)	0.01 (0.01,0.02)	0	0.01
Slovenia	Singapore	37.35 (9.94,64.54)	37.35	1.61	1.61 (1.61,1.62)	0.58 (0.18,1.04)	0	0.58
Slovenia	South Sudan	48.54 (20.04,76.06)	48.54	0.02	0.02 (0.02,0.02)	0.01 (0,0.02)	0	0.01
Slovenia	Sri Lanka	35.75 (14.95,64.2)	35.75	1.48	1.48 (1.48,1.48)	0.48 (0.19,0.94)	0	0.48
Slovenia	Sudan	48.97 (21.83,75.01)	48.97	0	0 (0,0)	0 (0,0)	0	0
Slovenia	Suriname	46.01 (10.02,84.63)	46.01	0	0 (0,0)	0 (0,0)	0	0
Slovenia	Tanzania	46.21 (19.22,75.45)	46.21	0.4	0.4 (0.4,0.4)	0.19 (0.07,0.3)	0	0.19
Slovenia	Thailand	19.4 (7.22,38.27)	19.4	9.38	9.38 (9.35,9.42)	1.75 (0.74,2.96)	0.1	1.75
Slovenia	Trinidad and Tobago	50.73 (25.79,77.9)	50.73	0.1	0.1 (0.1,0.1)	0.05 (0.02,0.08)	0	0.05
Slovenia	Uganda	48.76 (16.57,76.74)	48.76	0.09	0.09 (0.09,0.09)	0.05 (0.01,0.08)	0	0.05
Slovenia	Uruguay	51.35 (26.27,76.31)	51.35	0	0 (0,0)	0 (0,0)	0	0
Slovenia	Venezuela	48.43 (18.87,70.53)	48.43	0.28	0.28 (0.28,0.28)	0.13 (0.03,0.23)	0	0.13
Slovenia	Vietnam	42.95 (15.99,73.44)	42.95	0.69	0.69 (0.69,0.69)	0.27 (0.09,0.52)	0	0.27
Slovenia	Yemen	49.69 (26.74,85.53)	49.69	0.01	0.01 (0.01,0.01)	0.01 (0,0.01)	0	0.01
Slovenia	Zambia	52.3 (18.07,82.46)	52.3	0.02	0.02 (0.02,0.02)	0.01 (0,0.02)	0	0.01
Slovenia	Zimbabwe	51.25 (15.88,80.25)	51.25	0	0 (0,0)	0 (0,0)	0	0
South Korea	Afghanistan	50.14 (32.22,66)	50.14	0	0 (0,0)	0 (0,0)	0	0
South Korea	American Samoa	47.53 (31.09,67.38)	47.53	0.35	0.35 (0.34,0.35)	0.14 (0.05,0.26)	0	0.14
South Korea	Angola	32.52 (20.06,49.16)	32.52	2.8	2.8 (2.8,2.81)	0.77 (0.43,1.21)	0.1	0.77
South Korea	Antigua and Barbuda	46 (27.69,61.45)	46	0.54	0.54 (0.54,0.54)	0.23 (0.11,0.35)	0	0.23
South Korea	Argentina	45.19 (30.12,65.85)	45.19	0.49	0.49 (0.48,0.49)	0.12 (0.05,0.36)	0	0.12
South Korea	Aruba	50.4 (29.64,70.45)	50.4	0.03	0.03 (0.03,0.03)	0.01 (0,0.02)	0	0.01
South Korea	Bahamas	51.67 (34.47,70.39)	51.67	0.01	0.01 (0.01,0.01)	0 (0,0.01)	0.1	0
South Korea	Bangladesh	43.09 (31.79,55.62)	43.09	23.63	23.63 (23.19,24.11)	1.85 (1.16,2.56)	2.6	1.85
South Korea	Barbados	46.97 (29.33,64.51)	46.97	0.34	0.34 (0.34,0.34)	0.12 (0.04,0.26)	0	0.12
South Korea	Belize	48.21 (31.73,66.69)	48.21	0.11	0.11 (0.11,0.11)	0.05 (0.03,0.07)	0	0.05
South Korea	Benin	43.93 (32.09,60.98)	43.93	0.42	0.42 (0.42,0.43)	0.18 (0.11,0.27)	0	0.18
South Korea	Bhutan	50.24 (29.98,68.22)	50.24	0.07	0.07 (0.07,0.07)	0.03 (0.01,0.05)	0	0.03
South Korea	Bolivia	33.1 (20.73,49.6)	33.1	2.73	2.73 (2.72,2.73)	0.56 (0.29,1.08)	0	0.56
South Korea	Brazil	1.75 (0.79,3.31)	1.75	91.07	91.07 (90.64,91.5)	1.17 (0.54,2.02)	0.2	1.17
South Korea	British Virgin Islands	50.69 (14.11,82.63)	50.69	0	0 (0,0)	0 (0,0)	0	0
South Korea	Brunei	29.74 (15.99,44.95)	29.74	5.89	5.89 (5.85,5.95)	0.73 (0.3,1.38)	0.1	0.73
South Korea	Burkina Faso	46.87 (30.4,64.1)	46.87	0.47	0.47 (0.46,0.47)	0.21 (0.12,0.31)	0	0.21
South Korea	Burundi	42.87 (24.69,63.86)	42.87	0.64	0.64 (0.64,0.64)	0.26 (0.15,0.4)	0	0.26
South Korea	Cambodia	3.07 (2.58,3.65)	3.07	443.55	443.55 (443.01,444.09)	13.05 (10.88,15.45)	12	13.05
South Korea	Cameroon	36.35 (23.2,55.81)	36.35	2.46	2.46 (2.45,2.47)	0.57 (0.33,0.92)	0.1	0.57
South Korea	Cape Verde	50.27 (30.46,69.39)	50.27	0.02	0.02 (0.02,0.02)	0.01 (0.01,0.02)	0	0.01
South Korea	Central African Republic	50.58 (29.45,68.23)	50.58	0.06	0.06 (0.06,0.06)	0.03 (0.01,0.05)	0	0.03
South Korea	Chad	47.89 (30.66,66.48)	47.89	0.16	0.16 (0.16,0.16)	0.08 (0.04,0.11)	0	0.08
South Korea	Chile	12.62 (5.83,23.68)	12.62	7.79	7.79 (7.78,7.8)	0.91 (0.42,1.65)	0	0.91
South Korea	Colombia	48.37 (30.64,67.75)	48.37	0.18	0.18 (0.18,0.18)	0.09 (0.04,0.13)	0	0.09
South Korea	Comoros	49.16 (26.35,73.88)	49.16	0.12	0.12 (0.12,0.12)	0.06 (0.03,0.09)	0	0.06
South Korea	Costa Rica	34.03 (16.17,51.04)	34.03	1.89	1.89 (1.89,1.9)	0.59 (0.26,0.93)	0	0.59
South Korea	Côte d'Ivoire	42.97 (24.45,63.79)	42.97	0.75	0.75 (0.75,0.75)	0.29 (0.15,0.47)	0	0.29
South Korea	Cuba	24.46 (13.04,39.77)	24.46	4.44	4.44 (4.44,4.45)	0.92 (0.53,1.59)	0.1	0.92
South Korea	Democratic Republic of the Congo	31.6 (17.5,47.56)	31.6	2.43	2.43 (2.43,2.44)	0.73 (0.41,1.18)	0	0.73
South Korea	Djibouti	48.58 (31.07,66.74)	48.58	0.14	0.14 (0.14,0.14)	0.07 (0.04,0.09)	0	0.07
South Korea	Dominican Republic	30.26 (16.14,48.17)	30.26	3.23	3.23 (3.22,3.24)	0.65 (0.32,1.21)	0	0.65
South Korea	East Timor	49.96 (31.02,66.89)	49.96	0.54	0.54 (0.54,0.54)	0.24 (0.13,0.37)	0.3	0.24
South Korea	Ecuador	22.42 (11.11,36.48)	22.42	5.8	5.8 (5.78,5.83)	0.86 (0.46,1.49)	0	0.86
South Korea	Egypt	50.12 (31.79,70.2)	50.12	0	0 (0,0)	0 (0,0)	0	0
South Korea	El Salvador	34.81 (22.37,53.02)	34.81	2.2	2.2 (2.2,2.21)	0.58 (0.29,1.03)	0	0.58
South Korea	Equatorial Guinea	38.66 (21.77,52.68)	38.66	1.71	1.71 (1.7,1.71)	0.61 (0.34,0.89)	0.1	0.61
South Korea	Eritrea	49.68 (28.38,68.77)	49.68	0.02	0.02 (0.02,0.02)	0.01 (0,0.01)	0	0.01
South Korea	Ethiopia	12.09 (5.38,22.14)	12.09	16.16	16.16 (16.13,16.18)	0.97 (0.47,1.75)	0.1	0.97
South Korea	Fiji	22.65 (10.86,35.44)	22.65	32.52	32.52 (31.91,33.34)	0.68 (0.33,1.24)	0	0.68
South Korea	French Guiana	48.79 (24.91,69.14)	48.79	0.1	0.1 (0.1,0.1)	0.04 (0,0.1)	0	0.04
South Korea	French Polynesia	35.56 (18.73,49.48)	35.56	2.64	2.64 (2.62,2.66)	0.43 (0.17,0.96)	0	0.43
South Korea	Gabon	40.33 (25.5,58.35)	40.33	1.19	1.19 (1.19,1.2)	0.46 (0.25,0.7)	0	0.46
South Korea	Gambia	49.48 (26.85,70.55)	49.48	0.17	0.17 (0.17,0.17)	0.08 (0.05,0.12)	0	0.08
South Korea	Ghana	20.14 (10.91,31.77)	20.14	7.1	7.1 (7.09,7.11)	1.37 (0.8,2.21)	0.4	1.37
South Korea	Grenada	49.79 (28.91,66.92)	49.79	0.19	0.19 (0.19,0.19)	0.08 (0.03,0.14)	0	0.08
South Korea	Guadeloupe	50.05 (28.6,74.35)	50.05	0.01	0.01 (0.01,0.01)	0.01 (0,0.01)	0	0.01
South Korea	Guatemala	33.83 (19.74,51.12)	33.83	3.04	3.04 (3.02,3.05)	0.65 (0.4,1.13)	0.1	0.65
South Korea	Guinea	42.52 (26.06,62.3)	42.52	1.14	1.14 (1.14,1.14)	0.43 (0.23,0.7)	0.1	0.43
South Korea	Guinea-Bissau	50.64 (22,75.28)	50.64	0.01	0.01 (0.01,0.01)	0.01 (0,0.01)	0	0.01
South Korea	Guyana	49.99 (31.68,70.62)	49.99	0.15	0.15 (0.15,0.15)	0.07 (0.02,0.13)	0	0.07
South Korea	Haiti	45.27 (30.01,66.38)	45.27	1.15	1.15 (1.14,1.17)	0.36 (0.13,0.68)	0.2	0.36
South Korea	Honduras	39.9 (22.14,57.83)	39.9	1.29	1.29 (1.28,1.29)	0.35 (0.13,0.67)	0	0.35
South Korea	India	1.98 (1.45,2.57)	1.98	690.04	690.04 (688.15,691.94)	8.73 (6.96,10.85)	7.8	8.73
South Korea	Indonesia	2.71 (2.33,3.11)	2.71	906.5	906.5 (904.16,908.71)	23.92 (20.87,26.85)	23.1	23.92
South Korea	Iran	50.53 (30.66,65.08)	50.53	0	0 (0,0)	0 (0,0)	0	0
South Korea	Jamaica	44.45 (28.08,62.11)	44.45	0.76	0.76 (0.75,0.76)	0.24 (0.12,0.49)	0	0.24
South Korea	Kenya	8.03 (4.35,14.86)	8.03	12.85	12.85 (12.83,12.87)	0.98 (0.52,1.77)	0	0.98
South Korea	Kiribati	49.45 (30.03,66.72)	49.45	0.24	0.24 (0.23,0.26)	0.08 (0,0.23)	0	0.08
South Korea	Laos	15.06 (9.82,25.21)	15.06	115.31	115.31 (114.82,115.85)	7.19 (5.56,9.03)	6.3	7.19
South Korea	Liberia	49.7 (32.34,67.43)	49.7	0.29	0.29 (0.29,0.29)	0.14 (0.08,0.2)	0	0.14
South Korea	Macao	36.84 (19.79,55.66)	36.84	1.74	1.74 (1.74,1.74)	0.55 (0.27,0.86)	0	0.55
South Korea	Madagascar	35.71 (18.63,52.39)	35.71	1.97	1.97 (1.96,1.97)	0.68 (0.34,1.01)	0	0.68
South Korea	Malawi	47.85 (26.89,64.76)	47.85	0.53	0.53 (0.53,0.53)	0.24 (0.13,0.35)	0	0.24
South Korea	Malaysia	0.76 (0.56,1.03)	0.76	2509.68	2509.68 (2503.75,2516.33)	14.36 (11.72,17.11)	13.4	14.36
South Korea	Maldives	3.67 (2.45,5.56)	3.67	87.6	87.6 (87.47,87.71)	2.66 (1.74,3.91)	1.7	2.66
South Korea	Mali	44.96 (28.16,65.49)	44.96	0.48	0.48 (0.48,0.48)	0.21 (0.13,0.31)	0	0.21
South Korea	Martinique	51.66 (32.61,68.19)	51.66	0.02	0.02 (0.02,0.02)	0.01 (0,0.02)	0	0.01
South Korea	Mauritius	17.01 (8.51,29.12)	17.01	6.91	6.91 (6.89,6.93)	0.94 (0.47,1.6)	0	0.94
South Korea	Mexico	5.13 (2.6,10.3)	5.13	41.5	41.5 (41.42,41.6)	1.55 (0.92,2.59)	0.6	1.55
South Korea	Micronesia	35.99 (19.28,56.7)	35.99	1.75	1.75 (1.74,1.75)	0.61 (0.33,0.97)	0	0.61
South Korea	Mozambique	43.94 (25.45,63.28)	43.94	0.84	0.84 (0.84,0.84)	0.33 (0.18,0.56)	0	0.33
South Korea	Myanmar	4.05 (2.92,5.28)	4.05	148.18	148.18 (148.07,148.3)	6.27 (4.63,8.03)	5.2	6.27
South Korea	Namibia	48.8 (33.57,69.96)	48.8	0.14	0.14 (0.14,0.14)	0.07 (0.04,0.1)	0	0.07
South Korea	Nepal	18.2 (8.26,29.78)	18.2	48.66	48.66 (47.96,49.4)	1.17 (0.64,1.89)	0.3	1.17
South Korea	New Caledonia	24.9 (10.86,36.17)	24.9	36.6	36.6 (35.95,37.34)	0.53 (0.19,1.03)	0	0.53
South Korea	Nicaragua	34.15 (18.92,54.01)	34.15	2.36	2.36 (2.36,2.37)	0.54 (0.23,1.02)	0	0.54
South Korea	Niger	47.56 (30,67.84)	47.56	0.28	0.28 (0.28,0.28)	0.13 (0.07,0.2)	0	0.13
South Korea	Nigeria	10.15 (4.71,17.99)	10.15	10.01	10.01 (10,10.02)	0.93 (0.45,1.56)	0	0.93
South Korea	Oman	50.26 (32.04,68.72)	50.26	0.16	0.16 (0.16,0.16)	0.08 (0.05,0.11)	0	0.08
South Korea	Pakistan	31.27 (15.36,49.34)	31.27	2.54	2.54 (2.54,2.54)	0.77 (0.39,1.23)	0.1	0.77
South Korea	Panama	29.2 (16.18,42.22)	29.2	5.08	5.08 (5.08,5.09)	1.01 (0.57,1.62)	0.2	1.01
South Korea	Papua New Guinea	39.81 (24,54.8)	39.81	4.46	4.46 (4.39,4.6)	0.17 (0.03,0.57)	0	0.17
South Korea	Paraguay	51.79 (31.88,71.07)	51.79	0.12	0.12 (0.12,0.12)	0.06 (0.03,0.09)	0.2	0.06
South Korea	Peru	8.17 (3.73,17.28)	8.17	18.54	18.54 (18.47,18.62)	0.96 (0.48,1.84)	0	0.96
South Korea	Philippines	1.81 (1.65,2)	1.81	5714.38	5714.38 (5690.74,5737.04)	73.36 (68.4,79.57)	73	73.36
South Korea	Puerto Rico	47.71 (31.8,68.73)	47.71	0.21	0.21 (0.21,0.22)	0.09 (0.03,0.17)	0	0.09
South Korea	Republic of Congo	45.45 (25.76,63.83)	45.45	0.54	0.54 (0.54,0.54)	0.23 (0.12,0.34)	0	0.23
South Korea	Reunion	46.9 (30.4,68.81)	46.9	0.37	0.37 (0.37,0.37)	0.17 (0.1,0.26)	0	0.17
South Korea	Rwanda	27.52 (13.7,43.17)	27.52	3.83	3.83 (3.82,3.83)	0.85 (0.38,1.49)	0	0.85
South Korea	Saint Lucia	48.53 (32.07,65.96)	48.53	0.06	0.06 (0.06,0.06)	0.03 (0.02,0.05)	0	0.03
South Korea	Saint Vincent and the Grenadines	50.76 (30.07,70.66)	50.76	0.06	0.06 (0.06,0.06)	0.03 (0.01,0.05)	0	0.03
South Korea	Samoa	48.8 (27.7,63.81)	48.8	0.29	0.29 (0.28,0.3)	0.09 (0.02,0.23)	0	0.09
South Korea	Sao Tome and Principe	49.85 (27.55,74.45)	49.85	0.03	0.03 (0.03,0.03)	0.01 (0.01,0.02)	0	0.01
South Korea	Senegal	30.87 (16.76,50.18)	30.87	2.36	2.36 (2.36,2.37)	0.69 (0.39,1.16)	0	0.69
South Korea	Seychelles	22.87 (11.5,41.38)	22.87	4.12	4.12 (4.11,4.13)	0.8 (0.41,1.5)	0	0.8
South Korea	Sierra Leone	46.16 (28.74,67.2)	46.16	0.47	0.47 (0.47,0.48)	0.22 (0.13,0.32)	0	0.22
South Korea	Singapore	1.03 (0.66,1.5)	1.03	580.24	580.24 (578.73,581.64)	3.66 (2.61,5.02)	2.7	3.66
South Korea	Solomon Islands	48.24 (31.61,65.97)	48.24	0.64	0.64 (0.63,0.65)	0.25 (0.1,0.48)	0.1	0.25
South Korea	Somalia	50.29 (30.54,71.57)	50.29	0.03	0.03 (0.03,0.03)	0.01 (0,0.02)	0	0.01
South Korea	South Sudan	45.1 (25.43,62.36)	45.1	0.69	0.69 (0.69,0.69)	0.31 (0.17,0.45)	0	0.31
South Korea	Sri Lanka	3.38 (2.1,5.28)	3.38	99.94	99.94 (99.69,100.21)	2.32 (1.51,3.34)	1.3	2.32
South Korea	Sudan	46.18 (28.82,61.73)	46.18	1.6	1.6 (1.57,1.62)	0.08 (0,0.39)	0	0.08
South Korea	Suriname	47.49 (30.85,65.92)	47.49	0.22	0.22 (0.22,0.23)	0.08 (0.02,0.19)	0	0.08
South Korea	Tanzania	17.61 (9.2,29.67)	17.61	7.88	7.88 (7.87,7.89)	1.32 (0.69,2.11)	0.3	1.32
South Korea	Thailand	1.29 (1.11,1.46)	1.29	3174.78	3174.78 (3168.22,3182.38)	35.48 (32.28,39.73)	34.4	35.48
South Korea	Togo	43.18 (26.99,62.74)	43.18	0.6	0.6 (0.6,0.61)	0.26 (0.14,0.39)	0	0.26
South Korea	Tonga	47.88 (29.85,62.82)	47.88	0.29	0.29 (0.28,0.3)	0.07 (0.01,0.26)	0	0.07
South Korea	Trinidad and Tobago	41.05 (25.62,58.53)	41.05	1.05	1.05 (1.05,1.05)	0.43 (0.26,0.61)	0	0.43
South Korea	Uganda	27.14 (15.06,43.26)	27.14	4.07	4.07 (4.06,4.08)	1.03 (0.62,1.58)	0.2	1.03
South Korea	Uruguay	49.62 (32.02,70.26)	49.62	0.01	0.01 (0.01,0.01)	0 (0,0.01)	0	0
South Korea	Vanuatu	46.79 (30.37,64.66)	46.79	0.36	0.36 (0.36,0.37)	0.15 (0.06,0.25)	0	0.15
South Korea	Venezuela	31.22 (16.95,46.54)	31.22	3.96	3.96 (3.94,3.98)	0.64 (0.36,1.3)	0	0.64
South Korea	Vietnam	0.85 (0.73,0.97)	0.85	3505.94	3505.94 (3501.96,3510)	34.07 (30.62,38.07)	33.1	34.07
South Korea	Virgin Islands, U.S.	50.95 (33.68,69.48)	50.95	0.05	0.05 (0.05,0.05)	0.03 (0.01,0.04)	0	0.03
South Korea	Yemen	47.04 (29.25,65.65)	47.04	0.18	0.18 (0.18,0.18)	0.07 (0.01,0.14)	0	0.07
South Korea	Zambia	44.56 (27.33,63.9)	44.56	0.66	0.66 (0.65,0.66)	0.28 (0.14,0.43)	0	0.28
South Korea	Zimbabwe	47.26 (28.5,68.67)	47.26	0.11	0.11 (0.11,0.11)	0.05 (0.03,0.08)	0	0.05
Spain	Afghanistan	49.84 (12.73,90.87)	49.84	0	0 (0,0)	0 (0,0)	0	0
Spain	American Samoa	51.19 (3.3,96.73)	51.19	0	0 (0,0)	0 (0,0)	0	0
Spain	Angola	13.03 (5.36,27.01)	13.03	18.95	18.95 (18.9,19.01)	2.36 (1,4.96)	0.2	2.36
Spain	Antigua and Barbuda	35.48 (8.11,74.75)	35.48	1.56	1.56 (1.55,1.56)	0.54 (0.12,1.17)	0	0.54
Spain	Argentina	3.89 (0.76,16.13)	3.89	124.78	124.78 (124.22,125.31)	2.39 (0.85,5.46)	0.2	2.39
Spain	Aruba	48.8 (13.04,88.37)	48.8	0.13	0.13 (0.13,0.13)	0.06 (0,0.12)	0	0.06
Spain	Bahamas	51.38 (3.81,81.38)	51.38	0.01	0.01 (0.01,0.01)	0 (0,0.01)	0	0
Spain	Bangladesh	49.46 (21.27,77.89)	49.46	3.02	3.02 (3.02,3.02)	1.15 (0.5,2.32)	0.2	1.15
Spain	Barbados	28.1 (4.34,63.34)	28.1	2.67	2.67 (2.67,2.68)	0.62 (0.1,1.85)	0	0.62
Spain	Belize	45.18 (8.84,88.11)	45.18	0.73	0.73 (0.73,0.73)	0.34 (0.06,0.64)	0	0.34
Spain	Benin	22.96 (2.63,67.9)	22.96	2.91	2.91 (2.9,2.91)	0.65 (0.08,2)	0	0.65
Spain	Bhutan	49.66 (9.7,87.13)	49.66	0	0 (0,0)	0 (0,0)	0	0
Spain	Bolivia	0.67 (0.29,1.44)	0.67	323.34	323.34 (322.05,324.67)	2.28 (1.03,4.8)	0.2	2.28
Spain	Brazil	0.5 (0.32,0.78)	0.5	1684.36	1684.36 (1667.98,1702.7)	8.13 (5.14,12.7)	7.5	8.13
Spain	British Virgin Islands	50.59 (13.65,84.55)	50.59	0	0 (0,0)	0 (0,0)	0	0
Spain	Brunei	62.47 (29.36,92.24)	62.47	0.55	0.55 (0.55,0.55)	0.39 (0.21,0.52)	0.2	0.39
Spain	Burkina Faso	23.55 (3.9,68.16)	23.55	3.68	3.68 (3.67,3.69)	0.87 (0.14,2.49)	0	0.87
Spain	Burundi	35.01 (5.64,75)	35.01	1.38	1.38 (1.38,1.39)	0.49 (0.08,1.04)	0	0.49
Spain	Cambodia	24.27 (8.42,50.55)	24.27	8.98	8.98 (8.96,9)	2.27 (0.79,4.69)	0.2	2.27
Spain	Cameroon	9.91 (1.73,31.67)	9.91	8.74	8.74 (8.73,8.76)	0.84 (0.15,2.74)	0	0.84
Spain	Cape Verde	1.91 (0.24,6.79)	1.91	41.75	41.75 (41.65,41.86)	0.82 (0.11,2.57)	0	0.82
Spain	Central African Republic	34 (5.54,80)	34	1.57	1.57 (1.56,1.57)	0.53 (0.09,1.25)	0	0.53
Spain	Chad	45.81 (10.23,84.85)	45.81	0.47	0.47 (0.47,0.47)	0.22 (0.05,0.4)	0	0.22
Spain	Chile	0.42 (0.08,1.77)	0.42	185.81	185.81 (185.43,186.13)	0.78 (0.14,3.13)	0	0.78
Spain	Colombia	72.25 (53.82,96.47)	72.25	3.4	3.4 (3.4,3.4)	1.72 (0.5,3.22)	8.8	1.72
Spain	Comoros	49.17 (10.11,87.4)	49.17	0.11	0.11 (0.11,0.11)	0.05 (0.01,0.1)	0	0.05
Spain	Costa Rica	5.12 (2.53,9.44)	5.12	109.46	109.46 (109.09,109.93)	5.49 (2.78,10.11)	3.2	5.49
Spain	Côte d'Ivoire	1.16 (0.18,3.7)	1.16	72.29	72.29 (72.16,72.43)	0.82 (0.13,2.6)	0	0.82
Spain	Cuba	2.67 (1.29,5.11)	2.67	159.45	159.45 (159.11,159.74)	3.82 (1.88,6.92)	0.5	3.82
Spain	Democratic Republic of the Congo	11.57 (1.94,39.14)	11.57	6.57	6.57 (6.55,6.59)	0.75 (0.12,2.59)	0	0.75
Spain	Djibouti	44.73 (7.86,84.29)	44.73	0.7	0.7 (0.7,0.7)	0.32 (0.06,0.59)	0	0.32
Spain	Dominican Republic	1.98 (1.23,3.01)	1.98	798.82	798.82 (794.97,802.33)	10.87 (7.01,16.32)	8.8	10.87
Spain	East Timor	44.4 (2.5,92.97)	44.4	0.01	0.01 (0.01,0.01)	0 (0,0.01)	0	0
Spain	Ecuador	0.93 (0.5,1.42)	0.93	1012.95	1012.95 (1004.57,1024.22)	6.89 (3.88,10.11)	6	6.89
Spain	Egypt	50.04 (9.28,89.3)	50.04	0.01	0.01 (0.01,0.01)	0 (0,0.01)	0	0
Spain	El Salvador	4.14 (1.23,14.2)	4.14	55.36	55.36 (55.23,55.54)	2.41 (0.86,4.94)	0.2	2.41
Spain	Equatorial Guinea	5.98 (2.96,11.32)	5.98	62.79	62.79 (62.66,62.92)	3.71 (1.84,7.02)	0.5	3.71
Spain	Eritrea	45.84 (11.66,87.28)	45.84	0.29	0.29 (0.29,0.29)	0.13 (0.03,0.25)	0	0.13
Spain	Ethiopia	4.41 (0.79,14.59)	4.41	18.83	18.83 (18.79,18.87)	0.83 (0.14,2.79)	0	0.83
Spain	Fiji	38.01 (7.39,73.76)	38.01	1.63	1.63 (1.63,1.63)	0.31 (0.01,1.3)	0	0.31
Spain	French Guiana	49.92 (12.32,94.14)	49.92	0.14	0.14 (0.14,0.14)	0.07 (0.01,0.13)	0	0.07
Spain	French Polynesia	33.72 (6.33,72.1)	33.72	2.1	2.1 (2.09,2.11)	0.29 (0.02,1.43)	0	0.29
Spain	Gabon	19.51 (3.47,58.53)	19.51	3.93	3.93 (3.92,3.94)	0.76 (0.14,2.32)	0	0.76
Spain	Gambia	2.92 (0.59,9.88)	2.92	30.16	30.16 (30.11,30.2)	0.88 (0.18,2.97)	0	0.88
Spain	Ghana	10.1 (3.95,20.71)	10.1	23.22	23.22 (23.15,23.28)	2.29 (0.89,4.8)	0.2	2.29
Spain	Grenada	48.17 (9.43,90.01)	48.17	0.16	0.16 (0.16,0.16)	0.07 (0.01,0.14)	0	0.07
Spain	Guadeloupe	48.29 (9.1,88.2)	48.29	0.03	0.03 (0.03,0.03)	0.01 (0,0.02)	0	0.01
Spain	Guatemala	8.27 (3.31,17.56)	8.27	29.71	29.71 (29.65,29.76)	2.3 (0.94,4.92)	0.2	2.3
Spain	Guinea	10.47 (1.35,32.09)	10.47	8.24	8.24 (8.22,8.26)	0.86 (0.11,2.7)	0	0.86
Spain	Guinea-Bissau	25.04 (3.7,62.32)	25.04	3.32	3.32 (3.31,3.33)	0.83 (0.12,2.08)	0	0.83
Spain	Guyana	53.27 (13.86,87.16)	53.27	0.01	0.01 (0.01,0.01)	0.01 (0,0.01)	0	0.01
Spain	Haiti	62.59 (32.51,92.64)	62.59	0	0 (0,0)	0 (0,0)	0.2	0
Spain	Honduras	9.66 (5.43,17.07)	9.66	79.32	79.32 (79.11,79.55)	6.49 (3.47,10.73)	5.5	6.49
Spain	India	1.7 (1.05,2.43)	1.7	663.14	663.14 (661.03,665.79)	12.05 (7.32,16.73)	11	12.05
Spain	Indonesia	4.98 (3.53,6.89)	4.98	352.63	352.63 (350.83,354.38)	18.68 (13.43,26.42)	18	18.68
Spain	Iran	48.38 (15.1,83.94)	48.38	0	0 (0,0)	0 (0,0)	0	0
Spain	Jamaica	34.43 (3.1,57.87)	34.43	3.99	3.99 (3.97,4)	0.4 (0.05,1.87)	0	0.4
Spain	Kenya	3.47 (0.82,10.43)	3.47	28.03	28.03 (27.93,28.1)	0.97 (0.23,2.83)	0	0.97
Spain	Laos	46.5 (9.55,86.09)	46.5	0.22	0.22 (0.22,0.22)	0.1 (0.02,0.19)	0	0.1
Spain	Liberia	37.15 (7.2,83.7)	37.15	1.71	1.71 (1.71,1.72)	0.63 (0.11,1.45)	0	0.63
Spain	Macao	49.16 (9.17,83.33)	49.16	0	0 (0,0)	0 (0,0)	0	0
Spain	Madagascar	15.72 (2.38,47.01)	15.72	5.75	5.75 (5.73,5.77)	0.86 (0.15,2.73)	0	0.86
Spain	Malawi	47.2 (12.11,84.86)	47.2	0.32	0.32 (0.32,0.32)	0.15 (0.04,0.27)	0	0.15
Spain	Malaysia	3.52 (1.39,5.93)	3.52	114.42	114.42 (113.93,114.94)	3.99 (1.6,6.84)	0.5	3.99
Spain	Maldives	5.97 (1.75,12.6)	5.97	37.43	37.43 (37.34,37.53)	2.33 (0.7,4.87)	0.2	2.33
Spain	Mali	4.44 (0.75,14.17)	4.44	19.97	19.97 (19.93,20.01)	0.87 (0.15,2.89)	0	0.87
Spain	Martinique	50.88 (11.14,85.84)	50.88	0.02	0.02 (0.02,0.02)	0.01 (0,0.01)	0	0.01
Spain	Mauritius	3.42 (0.68,10.25)	3.42	26.86	26.86 (26.73,26.98)	0.9 (0.19,2.75)	0	0.9
Spain	Mayotte	50.25 (12.63,84.56)	50.25	0.1	0.1 (0.1,0.11)	0.05 (0.01,0.09)	0	0.05
Spain	Mexico	1.16 (0.63,2)	1.16	534.43	534.43 (532.63,536.1)	5.58 (3.02,9.54)	3.8	5.58
Spain	Mozambique	69.86 (41.69,94.61)	69.86	3.05	3.05 (3.04,3.06)	2.13 (1.27,2.89)	0.5	2.13
Spain	Myanmar	26.09 (12.98,44.7)	26.09	15.48	15.48 (15.45,15.51)	4 (2.02,6.75)	0.5	4
Spain	Namibia	40.47 (6.48,82.89)	40.47	1.32	1.32 (1.32,1.32)	0.51 (0.08,1.11)	0	0.51
Spain	Nepal	30.13 (5.29,56.21)	30.13	4.58	4.58 (4.57,4.59)	0.48 (0.05,1.6)	0	0.48
Spain	New Caledonia	52.95 (15.24,90.3)	52.95	0	0 (0,0)	0 (0,0)	0	0
Spain	Nicaragua	3.47 (1.04,8.17)	3.47	55.82	55.82 (55.67,55.97)	2.26 (0.75,4.84)	0.2	2.26
Spain	Niger	36.91 (6.2,75.92)	36.91	1.37	1.37 (1.37,1.38)	0.51 (0.08,1.04)	0	0.51
Spain	Nigeria	9.18 (3.39,19.72)	9.18	26.65	26.65 (26.59,26.7)	2.33 (0.84,5.02)	0.2	2.33
Spain	Oman	46.85 (6.66,86.64)	46.85	0.41	0.41 (0.41,0.41)	0.19 (0.03,0.36)	0	0.19
Spain	Pakistan	7.29 (0.92,26.32)	7.29	10.8	10.8 (10.79,10.8)	0.79 (0.1,2.79)	0	0.79
Spain	Panama	1.87 (0.42,7.62)	1.87	72.19	72.19 (72.02,72.33)	0.83 (0.18,3.23)	0	0.83
Spain	Papua New Guinea	47.11 (11.88,88.65)	47.11	0	0 (0,0)	0 (0,0)	0	0
Spain	Paraguay	75.86 (58.04,98.01)	75.86	8.73	8.73 (8.7,8.75)	7.23 (6.1,8.56)	23.2	7.23
Spain	Peru	0.75 (0.31,1.47)	0.75	486.25	486.25 (484.48,488.42)	3.66 (1.51,7.06)	0.5	3.66
Spain	Philippines	3.67 (2.32,5.92)	3.67	235.49	235.49 (234.4,236.55)	8.7 (5.47,13.92)	8	8.7
Spain	Puerto Rico	48.22 (28.27,68.72)	48.22	3.37	3.37 (3.34,3.39)	0.4 (0.01,1.72)	0.2	0.4
Spain	Republic of Congo	25.64 (3.23,64.22)	25.64	2.95	2.95 (2.94,2.95)	0.73 (0.1,1.84)	0	0.73
Spain	Reunion	13.3 (2.76,41.75)	13.3	6.29	6.29 (6.26,6.32)	0.83 (0.17,2.62)	0	0.83
Spain	Rwanda	20.56 (2.15,57.56)	20.56	4.27	4.27 (4.26,4.29)	0.86 (0.09,2.45)	0	0.86
Spain	Saint Lucia	45.49 (8.19,85.04)	45.49	0.74	0.74 (0.74,0.74)	0.32 (0.05,0.62)	0	0.32
Spain	Saint Vincent and the Grenadines	44.98 (7.45,87.81)	44.98	0.48	0.48 (0.48,0.48)	0.21 (0.04,0.43)	0	0.21
Spain	Samoa	51.06 (15.07,91.51)	51.06	0	0 (0,0)	0 (0,0)	0	0
Spain	Sao Tome and Principe	43.41 (9.34,83.3)	43.41	0.73	0.73 (0.73,0.73)	0.32 (0.07,0.61)	0	0.32
Spain	Senegal	4.3 (1.95,7.6)	4.3	93.68	93.68 (93.53,93.83)	4.06 (1.79,7.26)	0.5	4.06
Spain	Seychelles	6.63 (1.2,18.08)	6.63	13.35	13.35 (13.3,13.4)	0.85 (0.16,2.31)	0	0.85
Spain	Sierra Leone	32.62 (5.54,70.33)	32.62	2.23	2.23 (2.23,2.24)	0.72 (0.12,1.57)	0	0.72
Spain	Singapore	1.35 (0.23,4.57)	1.35	61.48	61.48 (61.29,61.67)	0.83 (0.14,2.73)	0	0.83
Spain	Solomon Islands	48.78 (13.99,86.88)	48.78	0.09	0.09 (0.09,0.1)	0.05 (0,0.09)	0	0.05
Spain	Somalia	43.12 (7.99,87.69)	43.12	0.23	0.23 (0.23,0.23)	0.1 (0.02,0.2)	0	0.1
Spain	South Sudan	37.72 (5.62,74.87)	37.72	1.02	1.02 (1.02,1.02)	0.38 (0.06,0.79)	0	0.38
Spain	Sri Lanka	17.11 (7.8,32.6)	17.11	28.24	28.24 (28.2,28.28)	4.02 (2.02,7.31)	0.5	4.02
Spain	Sudan	50.6 (12.87,90.4)	50.6	0	0 (0,0)	0 (0,0)	0	0
Spain	Suriname	51.03 (9.44,86.79)	51.03	0	0 (0,0)	0 (0,0)	0	0
Spain	Tanzania	13.47 (4.73,28.97)	13.47	18.87	18.87 (18.8,18.93)	2.31 (0.83,4.89)	0.2	2.31
Spain	Thailand	5.58 (4.11,7.08)	5.58	522.66	522.66 (520.68,524.93)	26.35 (19.82,33.06)	25.5	26.35
Spain	Togo	23.53 (3.32,63.09)	23.53	3.3	3.3 (3.29,3.31)	0.76 (0.11,2.11)	0	0.76
Spain	Tonga	46.14 (2.62,99.21)	46.14	0	0 (0,0)	0 (0,0)	0	0
Spain	Trinidad and Tobago	12.21 (1.49,42.25)	12.21	6.52	6.52 (6.51,6.54)	0.78 (0.09,2.72)	0	0.78
Spain	Uganda	38.78 (14.48,70.99)	38.78	5.04	5.04 (5.02,5.06)	2.08 (0.79,3.62)	0.2	2.08
Spain	Uruguay	33.54 (8.75,61.24)	33.54	3.51	3.51 (3.49,3.52)	0.42 (0.03,1.81)	0	0.42
Spain	Vanuatu	51.97 (10.64,86.7)	51.97	0.03	0.03 (0.03,0.03)	0.01 (0,0.03)	0	0.01
Spain	Venezuela	11.21 (3.3,25.83)	11.21	218.14	218.14 (217.35,218.91)	3.7 (1.56,7.41)	0.5	3.7
Spain	Vietnam	5.12 (2.2,9.76)	5.12	67.25	67.25 (67.11,67.39)	4.01 (1.67,7.05)	3	4.01
Spain	Virgin Islands, U.S.	47.24 (10.77,83.94)	47.24	0.36	0.36 (0.36,0.36)	0.17 (0.04,0.3)	0	0.17
Spain	Yemen	46.88 (9.46,86.22)	46.88	0.4	0.4 (0.4,0.41)	0.16 (0.01,0.39)	0	0.16
Spain	Zambia	43.63 (6.37,84.68)	43.63	1.09	1.09 (1.09,1.1)	0.48 (0.07,0.91)	0	0.48
Spain	Zimbabwe	47.27 (14.86,87.34)	47.27	0.25	0.25 (0.25,0.26)	0.12 (0.04,0.22)	0	0.12
Sweden	Afghanistan	51.5 (1.63,99.08)	51.5	0	0 (0,0)	0 (0,0)	0	0
Sweden	Angola	73.63 (27.09,99)	73.63	2.23	2.23 (2.22,2.24)	1.64 (0.61,2.21)	0.5	1.64
Sweden	Antigua and Barbuda	32.05 (0.71,94.95)	32.05	1.47	1.47 (1.47,1.48)	0.47 (0.01,1.4)	0	0.47
Sweden	Argentina	42.8 (1.79,92.54)	42.8	0.41	0.41 (0.41,0.41)	0.18 (0.01,0.38)	0	0.18
Sweden	Aruba	75.04 (31.95,98.91)	75.04	2.48	2.48 (2.48,2.49)	1.86 (0.79,2.45)	0.5	1.86
Sweden	Bahamas	48.15 (3.13,95.68)	48.15	0	0 (0,0)	0 (0,0)	0	0
Sweden	Bangladesh	84.18 (45.09,99.18)	84.18	0.53	0.53 (0.53,0.53)	0.45 (0.24,0.53)	0.5	0.45
Sweden	Barbados	27.85 (8.83,56.68)	27.85	14.05	14.05 (13.98,14.14)	3.92 (1.24,7.94)	0.5	3.92
Sweden	Belize	48.84 (3.17,97.51)	48.84	0.01	0.01 (0.01,0.01)	0 (0,0.01)	0	0
Sweden	Benin	43.08 (1.71,95.6)	43.08	0.69	0.69 (0.69,0.7)	0.3 (0.01,0.66)	0	0.3
Sweden	Bolivia	84.96 (39.3,99.22)	84.96	0.1	0.1 (0.1,0.1)	0.09 (0.04,0.1)	0.5	0.09
Sweden	Brazil	4.59 (1.42,10.59)	4.59	80.36	80.36 (79.71,81.2)	3.68 (1.13,8.51)	0.5	3.68
Sweden	Brunei	46.07 (1.32,98.34)	46.07	0.26	0.26 (0.26,0.27)	0.12 (0,0.26)	0	0.12
Sweden	Burkina Faso	40.22 (1.47,97.81)	40.22	1.11	1.11 (1.11,1.11)	0.45 (0.02,1.09)	0	0.45
Sweden	Burundi	26.38 (1.47,91.08)	26.38	1.49	1.49 (1.48,1.5)	0.39 (0.02,1.36)	0	0.39
Sweden	Cambodia	81.19 (30.73,99.21)	81.19	1.5	1.5 (1.49,1.5)	1.22 (0.46,1.48)	0.5	1.22
Sweden	Cameroon	33.06 (1.87,93.97)	33.06	2.13	2.13 (2.13,2.14)	0.7 (0.04,2)	0	0.7
Sweden	Cape Verde	40.99 (2.33,94.85)	40.99	0.52	0.52 (0.51,0.52)	0.21 (0.01,0.49)	0	0.21
Sweden	Central African Republic	46.93 (1.47,97.77)	46.93	0.1	0.1 (0.09,0.1)	0.04 (0,0.09)	0	0.04
Sweden	Chad	47.51 (2.22,94.27)	47.51	0.06	0.06 (0.06,0.06)	0.03 (0,0.06)	0	0.03
Sweden	Chile	8.49 (0.41,40.87)	8.49	7.57	7.57 (7.55,7.59)	0.64 (0.03,3.09)	0	0.64
Sweden	Colombia	81.95 (41.3,98.79)	81.95	0.42	0.42 (0.42,0.42)	0.34 (0.17,0.41)	0.5	0.34
Sweden	Costa Rica	72.67 (23.44,97.44)	72.67	2.73	2.73 (2.72,2.75)	1.99 (0.64,2.66)	0.5	1.99
Sweden	Côte d'Ivoire	6.86 (0.28,29.6)	6.86	11.54	11.54 (11.47,11.61)	0.79 (0.03,3.41)	0	0.79
Sweden	Cuba	29.01 (1.03,89.75)	29.01	1.95	1.95 (1.95,1.96)	0.57 (0.02,1.75)	0	0.57
Sweden	Democratic Republic of the Congo	20.98 (1.13,87.07)	20.98	3.18	3.18 (3.17,3.2)	0.67 (0.04,2.78)	0	0.67
Sweden	Djibouti	46.33 (1.6,95.94)	46.33	0.77	0.77 (0.77,0.77)	0.36 (0.01,0.74)	0	0.36
Sweden	Dominican Republic	23.89 (7.53,58.74)	23.89	14.94	14.94 (14.85,15.03)	3.57 (1.12,8.79)	0.5	3.57
Sweden	Ecuador	19.14 (0.8,76.43)	19.14	3.57	3.57 (3.56,3.59)	0.68 (0.03,2.73)	0	0.68
Sweden	Egypt	48.85 (1.12,96.62)	48.85	0	0 (0,0)	0 (0,0)	0	0
Sweden	El Salvador	48.96 (3.52,95.64)	48.96	0.06	0.06 (0.06,0.06)	0.03 (0,0.06)	0	0.03
Sweden	Equatorial Guinea	26.6 (1.9,91.2)	26.6	2.16	2.16 (2.15,2.16)	0.57 (0.04,1.97)	0	0.57
Sweden	Eritrea	28.88 (2.62,91.71)	28.88	1.92	1.92 (1.92,1.93)	0.55 (0.05,1.76)	0	0.55
Sweden	Ethiopia	1.41 (0.03,9.64)	1.41	36.53	36.53 (36.41,36.63)	0.51 (0.01,3.53)	0	0.51
Sweden	Fiji	11.53 (0.46,66.85)	11.53	5.39	5.39 (5.39,5.39)	0.62 (0.03,3.6)	0	0.62
Sweden	French Guiana	30.48 (1.98,95.36)	30.48	2.21	2.21 (2.14,2.28)	0.67 (0.04,2.13)	0	0.67
Sweden	French Polynesia	50.69 (1.83,97.4)	50.69	0.39	0.39 (0.38,0.39)	0.2 (0.01,0.38)	0	0.2
Sweden	Gabon	45.3 (2.11,97.14)	45.3	0.57	0.57 (0.56,0.57)	0.26 (0.01,0.55)	0	0.26
Sweden	Gambia	13.18 (0.58,71.1)	13.18	5.56	5.56 (5.55,5.57)	0.73 (0.03,3.95)	0	0.73
Sweden	Ghana	9.93 (0.66,57.4)	9.93	7.01	7.01 (6.99,7.04)	0.7 (0.05,4.03)	0	0.7
Sweden	Grenada	31.11 (2.35,92.22)	31.11	2.32	2.32 (2.31,2.34)	0.72 (0.05,2.15)	0	0.72
Sweden	Guadeloupe	8.22 (0.45,54.54)	8.22	7.81	7.81 (7.76,7.85)	0.64 (0.03,4.25)	0	0.64
Sweden	Guatemala	50.56 (3.47,95.2)	50.56	0.03	0.03 (0.03,0.03)	0.01 (0,0.02)	0	0.01
Sweden	Guinea	39.76 (1.1,95.64)	39.76	0.74	0.74 (0.73,0.74)	0.29 (0.01,0.7)	0	0.29
Sweden	Guinea-Bissau	50.81 (4.45,97.19)	50.81	0.08	0.08 (0.08,0.08)	0.04 (0,0.08)	0	0.04
Sweden	Haiti	51.87 (2.02,97.44)	51.87	0	0 (0,0)	0 (0,0)	0	0
Sweden	Honduras	48.04 (5.21,98.46)	48.04	0.02	0.02 (0.02,0.02)	0.01 (0,0.02)	0	0.01
Sweden	India	7.39 (3.22,13.39)	7.39	133.38	133.38 (132.98,133.71)	9.87 (4.28,17.81)	9	9.87
Sweden	Indonesia	56.81 (33.66,84.55)	56.81	24.21	24.21 (24.13,24.31)	13.77 (8.12,20.49)	13	13.77
Sweden	Iran	47.06 (4.12,95.9)	47.06	0	0 (0,0)	0 (0,0)	0	0
Sweden	Jamaica	37.51 (1.85,90.66)	37.51	1.33	1.33 (1.33,1.34)	0.5 (0.02,1.21)	0	0.5
Sweden	Kenya	19.24 (5.91,49.08)	19.24	18.99	18.99 (18.91,19.06)	3.66 (1.12,9.31)	0.5	3.66
Sweden	Laos	81.67 (40.47,99.01)	81.67	0.62	0.62 (0.61,0.62)	0.51 (0.25,0.62)	0.5	0.51
Sweden	Liberia	27.28 (1.28,89.03)	27.28	1.81	1.81 (1.8,1.81)	0.49 (0.02,1.6)	0	0.49
Sweden	Macao	57.42 (4.33,96.68)	57.42	0	0 (0,0)	0 (0,0)	0	0
Sweden	Madagascar	47.02 (3.17,96.6)	47.02	0.59	0.59 (0.59,0.59)	0.28 (0.02,0.57)	0	0.28
Sweden	Malawi	50.7 (3.57,97.01)	50.7	0.36	0.36 (0.36,0.36)	0.18 (0.01,0.35)	0	0.18
Sweden	Malaysia	26.05 (8.01,63.37)	26.05	13.56	13.56 (13.53,13.58)	3.53 (1.09,8.6)	0.5	3.53
Sweden	Maldives	74.78 (28.84,98.4)	74.78	3.11	3.11 (3.11,3.11)	2.33 (0.9,3.06)	0.5	2.33
Sweden	Mali	41.33 (2.76,94.92)	41.33	0.85	0.85 (0.85,0.85)	0.35 (0.02,0.8)	0	0.35
Sweden	Martinique	35.85 (1.72,92.84)	35.85	1.14	1.14 (1.13,1.14)	0.41 (0.02,1.05)	0	0.41
Sweden	Mauritius	7.5 (0.42,44.74)	7.5	8.76	8.76 (8.71,8.82)	0.66 (0.04,3.93)	0	0.66
Sweden	Mexico	21.45 (6.88,49.67)	21.45	16.99	16.99 (16.9,17.07)	3.64 (1.17,8.42)	0.5	3.64
Sweden	Mozambique	33.95 (2.66,96.35)	33.95	1.06	1.06 (1.05,1.06)	0.36 (0.03,1.02)	0	0.36
Sweden	Myanmar	70.57 (28.62,98.27)	70.57	3.23	3.23 (3.22,3.24)	2.28 (0.93,3.17)	0.5	2.28
Sweden	Namibia	51.88 (2.82,96.95)	51.88	0.14	0.14 (0.14,0.15)	0.08 (0,0.14)	0	0.08
Sweden	Nepal	50.66 (2.79,95.29)	50.66	0.26	0.26 (0.26,0.26)	0.13 (0.01,0.25)	0	0.13
Sweden	New Caledonia	45.95 (3.39,97.15)	45.95	0.08	0.08 (0.07,0.08)	0.04 (0,0.07)	0	0.04
Sweden	Nicaragua	86.35 (40.67,99.43)	86.35	0.05	0.05 (0.05,0.05)	0.04 (0.02,0.05)	0.5	0.04
Sweden	Niger	56.72 (2.93,98.65)	56.72	0.25	0.25 (0.25,0.25)	0.14 (0.01,0.25)	0	0.14
Sweden	Nigeria	13.21 (0.84,62.94)	13.21	5.13	5.13 (5.12,5.15)	0.68 (0.04,3.23)	0	0.68
Sweden	Oman	48.63 (2.59,98.17)	48.63	0.08	0.08 (0.08,0.08)	0.04 (0,0.08)	0	0.04
Sweden	Pakistan	38.47 (1.98,96.79)	38.47	0.95	0.95 (0.95,0.95)	0.36 (0.02,0.92)	0	0.36
Sweden	Panama	68.29 (29.37,97.51)	68.29	3.68	3.68 (3.68,3.69)	2.52 (1.08,3.59)	0.5	2.52
Sweden	Paraguay	49.21 (2.07,98.49)	49.21	0	0 (0,0)	0 (0,0)	0	0
Sweden	Peru	18.57 (0.32,90.83)	18.57	3.77	3.77 (3.76,3.78)	0.7 (0.01,3.42)	0	0.7
Sweden	Philippines	43.35 (21.98,71.57)	43.35	24	24 (23.9,24.14)	10.42 (5.26,17.19)	10	10.42
Sweden	Puerto Rico	44.54 (2.48,96.65)	44.54	0.32	0.32 (0.31,0.32)	0.14 (0.01,0.31)	0	0.14
Sweden	Republic of Congo	40.34 (1.86,95.46)	40.34	0.83	0.83 (0.83,0.84)	0.34 (0.02,0.8)	0	0.34
Sweden	Reunion	40.67 (0.98,95)	40.67	0.8	0.8 (0.79,0.81)	0.33 (0.01,0.76)	0	0.33
Sweden	Rwanda	19.59 (0.55,72.18)	19.59	3.83	3.83 (3.81,3.85)	0.75 (0.02,2.78)	0	0.75
Sweden	Saint Lucia	34.53 (1.48,95.23)	34.53	1.49	1.49 (1.49,1.49)	0.51 (0.02,1.42)	0	0.51
Sweden	Senegal	23.65 (1.53,94.29)	23.65	2.89	2.89 (2.88,2.89)	0.68 (0.04,2.72)	0	0.68
Sweden	Seychelles	13.12 (0.68,74.78)	13.12	4.37	4.37 (4.35,4.39)	0.57 (0.03,3.27)	0	0.57
Sweden	Sierra Leone	31.36 (0.81,95.3)	31.36	1.58	1.58 (1.58,1.59)	0.5 (0.01,1.51)	0	0.5
Sweden	Singapore	10.08 (3.61,25.24)	10.08	36.82	36.82 (36.59,37.05)	3.73 (1.34,9.26)	0.5	3.73
Sweden	Somalia	7.38 (0.32,41.54)	7.38	8.6	8.6 (8.57,8.63)	0.63 (0.03,3.56)	0	0.63
Sweden	South Sudan	38.26 (3.9,93.66)	38.26	1.3	1.3 (1.3,1.31)	0.5 (0.05,1.22)	0	0.5
Sweden	Sri Lanka	68.39 (25.87,96.81)	68.39	8.91	8.91 (8.9,8.92)	6.09 (2.31,8.63)	6	6.09
Sweden	Sudan	47.01 (2.07,98.83)	47.01	0	0 (0,0)	0 (0,0)	0	0
Sweden	Suriname	52.07 (1.61,96.34)	52.07	0.02	0.02 (0.02,0.02)	0.01 (0,0.02)	0	0.01
Sweden	Tanzania	4.52 (0.18,20.56)	4.52	16.33	16.33 (16.28,16.41)	0.74 (0.03,3.35)	0	0.74
Sweden	Thailand	9.71 (8.07,11.27)	9.71	1458.16	1458.16 (1451.16,1468.2)	141.92 (118.12,163.85)	140	141.92
Sweden	Togo	41.27 (1.78,94.64)	41.27	0.58	0.58 (0.58,0.58)	0.24 (0.01,0.55)	0	0.24
Sweden	Trinidad and Tobago	13.62 (0.6,59.95)	13.62	5.21	5.21 (5.2,5.22)	0.71 (0.03,3.12)	0	0.71
Sweden	Uganda	13.1 (0.62,54.21)	13.1	6.02	6.02 (6,6.05)	0.79 (0.04,3.27)	0	0.79
Sweden	Uruguay	46.54 (3.16,96.82)	46.54	0	0 (0,0)	0 (0,0)	0	0
Sweden	Venezuela	22.87 (6.9,55.71)	22.87	16.14	16.14 (16,16.26)	3.68 (1.11,9)	0.5	3.68
[truncated: 362 more rows]
