# Supplementary material for: Estimating the incidence of dengue in international air travelers from non-endemic countries between 2010–2019
Source: PLoS Negl Trop Dis. 2025 Jul 9;19(7):e0013291. doi: 10.1371/journal.pntd.0013291 (PMC12279095; doi:10.1371/journal.pntd.0013291)
Supplement: S11 Table — (CSV) [file pntd.0013291.s012.csv]

Country	RepRate	RepRateCI
Australia	0.507317154248337	0.51 (0.3,0.71)
Estonia	0.512456764790864	0.51 (0.17,0.84)
Germany	0.424968152276831	0.42 (0.25,0.59)
Greece	0.449879734114044	0.45 (0.15,0.72)
Ireland	0.486082165939695	0.49 (0.24,0.71)
Italy	0.410446139161994	0.41 (0.26,0.58)
Japan	0.588528161634067	0.59 (0.44,0.7)
Lithuania	0.953070361286456	0.95 (0.74,1)
Luxembourg	0.365466943732499	0.37 (0.02,0.96)
Malta	0.673699161269981	0.67 (0.49,0.87)
New Zealand	0.439120822192295	0.44 (0.29,0.63)
Norway	0.474071978996567	0.47 (0.19,0.71)
Portugal	0.494579380246349	0.49 (0.13,0.88)
Romania	0.491086316070528	0.49 (0.19,0.83)
Slovakia	0.496129769376341	0.5 (0.19,0.77)
Slovenia	0.457292688837536	0.46 (0.2,0.73)
South Korea	0.0848730770426219	0.08 (0.03,0.17)
Spain	0.489760928032169	0.49 (0.08,0.89)
Sweden	0.568287567711525	0.57 (0.03,0.96)
Taiwan	0.193322342121555	0.19 (0.11,0.33)
United Kingdom	0.450422674179493	0.45 (0.23,0.72)
United States	0.267391470739263	0.27 (0.18,0.37)
Afghanistan	0.468461936351073	0.47 (0.3,0.66)
American Samoa	0.161049295765605	0.16 (0.06,0.27)
Angola	0.4781523211455	0.48 (0.31,0.65)
Antigua and Barbuda	0.367043967273587	0.37 (0.2,0.52)
Argentina	0.396289063001868	0.4 (0.25,0.57)
Aruba	0.409330678872862	0.41 (0.24,0.59)
Bahamas	0.454175297949444	0.45 (0.28,0.62)
Bangladesh	0.528070271601055	0.53 (0.44,0.64)
Barbados	0.341551753594623	0.34 (0.17,0.48)
Belize	0.371814173150643	0.37 (0.2,0.52)
Benin	0.489364987244955	0.49 (0.3,0.67)
Bhutan	0.262947855807332	0.26 (0.13,0.41)
Bolivia	0.338254954646914	0.34 (0.24,0.44)
Brazil	0.385489224123408	0.39 (0.25,0.52)
British Virgin Islands	0.309780524059226	0.31 (0.15,0.44)
Brunei	0.412098302060142	0.41 (0.25,0.59)
Burkina Faso	0.441894341855396	0.44 (0.27,0.61)
Burundi	0.467120846476232	0.47 (0.29,0.64)
Cambodia	0.514068374979572	0.51 (0.34,0.69)
Cameroon	0.357346192028223	0.36 (0.23,0.48)
Cape Verde	0.20769844761706	0.21 (0.16,0.25)
Central African Republic	0.490756789767363	0.49 (0.31,0.69)
Chad	0.150631591759546	0.15 (0.06,0.28)
Chile	0.46145544541868	0.46 (0.3,0.61)
Colombia	0.386103309612434	0.39 (0.23,0.55)
Comoros	0.433580123348112	0.43 (0.28,0.62)
Costa Rica	0.372587307905376	0.37 (0.22,0.53)
Côte d'Ivoire	0.0393914231256815	0.04 (0.03,0.06)
Cuba	0.302535635799625	0.3 (0.16,0.43)
Democratic Republic of the Congo	0.191358621000348	0.19 (0.08,0.3)
Djibouti	0.0896079341194879	0.09 (0.04,0.16)
Dominican Republic	0.345868531515062	0.35 (0.2,0.5)
East Timor	0.227635447915127	0.23 (0.13,0.33)
Ecuador	0.308742690446341	0.31 (0.19,0.46)
Egypt	0.321898199028566	0.32 (0.19,0.42)
El Salvador	0.436871971792193	0.44 (0.27,0.62)
Equatorial Guinea	0.281474613997412	0.28 (0.16,0.41)
Eritrea	0.329623299476389	0.33 (0.19,0.5)
Ethiopia	0.478203058591341	0.48 (0.34,0.62)
Fiji	0.594825293002154	0.59 (0.44,0.75)
French Guiana	0.113814799877953	0.11 (0.05,0.18)
French Polynesia	0.262852977716629	0.26 (0.17,0.4)
Gabon	0.442882720091868	0.44 (0.26,0.61)
Gambia	0.208484940973695	0.21 (0.12,0.33)
Ghana	0.416544678169853	0.42 (0.27,0.59)
Grenada	0.582396463131239	0.58 (0.42,0.77)
Guadeloupe	0.388546148646541	0.39 (0.23,0.54)
Guatemala	0.348692629464739	0.35 (0.23,0.5)
Guinea	0.130572643862528	0.13 (0.05,0.24)
Guinea-Bissau	0.438686086984414	0.44 (0.3,0.58)
Guyana	0.212609314989044	0.21 (0.13,0.32)
Haiti	0.461382616662206	0.46 (0.3,0.6)
Honduras	0.217571680558684	0.22 (0.11,0.34)
India	0.241352046736014	0.24 (0.15,0.35)
Indonesia	0.490512293058469	0.49 (0.33,0.67)
Iran	0.217240746017381	0.22 (0.12,0.34)
Jamaica	0.452797017811176	0.45 (0.31,0.63)
Kenya	0.357529490481275	0.36 (0.23,0.48)
Kiribati	0.168554343122005	0.17 (0.09,0.26)
Laos	0.491331587753132	0.49 (0.32,0.65)
Liberia	0.328581537264034	0.33 (0.19,0.5)
Macao	0.448610224100005	0.45 (0.28,0.58)
Madagascar	0.491921753171593	0.49 (0.31,0.66)
Malawi	0.506491311764871	0.51 (0.33,0.65)
Malaysia	0.412828773256321	0.41 (0.22,0.57)
Maldives	0.524819918964832	0.52 (0.35,0.71)
Mali	0.49586117384268	0.5 (0.34,0.65)
Martinique	0.487032488720349	0.49 (0.29,0.66)
Mauritius	0.509728565801509	0.51 (0.35,0.66)
Mayotte	0.484391631219102	0.48 (0.3,0.65)
Mexico	0.484754531100752	0.48 (0.32,0.68)
Micronesia	0.503211089327278	0.5 (0.31,0.65)
Mozambique	0.507597216079894	0.51 (0.33,0.67)
Myanmar	0.421527427558357	0.42 (0.28,0.56)
Namibia	0.483641690506604	0.48 (0.33,0.67)
Nepal	0.492760819091427	0.49 (0.33,0.66)
New Caledonia	0.475650334159007	0.48 (0.34,0.64)
Nicaragua	0.451969334009026	0.45 (0.29,0.62)
Niger	0.492261238816647	0.49 (0.33,0.66)
Nigeria	0.489379184347084	0.49 (0.29,0.63)
Oman	0.486170148166202	0.49 (0.32,0.65)
Pakistan	0.516833414386717	0.52 (0.37,0.68)
Panama	0.489953920301014	0.49 (0.32,0.66)
Papua New Guinea	0.429633950437943	0.43 (0.28,0.6)
Paraguay	0.404582657514327	0.4 (0.24,0.59)
Peru	0.407114010163656	0.41 (0.26,0.59)
Philippines	0.488560591291902	0.49 (0.32,0.64)
Puerto Rico	0.476619880564257	0.48 (0.35,0.65)
Republic of Congo	0.49632268748737	0.5 (0.32,0.67)
Reunion	0.495417306021346	0.5 (0.31,0.66)
Rwanda	0.329483057452874	0.33 (0.19,0.45)
Saint Lucia	0.0752959319611056	0.08 (0.04,0.13)
Saint Vincent and the Grenadines	0.215162920179863	0.22 (0.12,0.34)
Samoa	0.279524299255368	0.28 (0.13,0.41)
Sao Tome and Principe	0.427567760680452	0.43 (0.31,0.61)
Senegal	0.465202905708349	0.47 (0.29,0.66)
Seychelles	0.133707719275111	0.13 (0.06,0.24)
Sierra Leone	0.250341726953323	0.25 (0.13,0.36)
Singapore	0.242302522202725	0.24 (0.12,0.37)
Solomon Islands	0.249867629761033	0.25 (0.12,0.37)
Somalia	0.406450306027947	0.41 (0.26,0.6)
South Sudan	0.0385660505833609	0.04 (0.02,0.06)
Sri Lanka	0.192404037273412	0.19 (0.09,0.31)
Sudan	0.466331903923662	0.47 (0.28,0.64)
Suriname	0.319156381620496	0.32 (0.18,0.47)
Tanzania	0.195599986355311	0.2 (0.09,0.35)
Thailand	0.377516467622441	0.38 (0.25,0.48)
Togo	0.241210050023634	0.24 (0.2,0.28)
Tonga	0.0368402765891097	0.04 (0.01,0.08)
Trinidad and Tobago	0.171522274715641	0.17 (0.08,0.3)
Uganda	0.424096317234078	0.42 (0.27,0.58)
Uruguay	0.249873067027883	0.25 (0.13,0.37)
Vanuatu	0.140869717012451	0.14 (0.07,0.25)
Venezuela	0.405690363872916	0.41 (0.29,0.58)
Vietnam	0.141674812130167	0.14 (0.09,0.22)
Virgin Islands, U.S.	0.0326212577454797	0.03 (0.01,0.09)
Yemen	0.32470911082294	0.32 (0.25,0.4)
Zambia	0.101894918360823	0.1 (0.06,0.16)
Zimbabwe	0.240814620292533	0.24 (0.13,0.4)
